# Supplementary material for: Protein Translation Inhibition is Involved in the Activity of the Pan-PIM Kinase Inhibitor PIM447 in Combination with Pomalidomide-Dexamethasone in Multiple Myeloma
Source: Cancers (Basel). 2020 Sep 24;12(10):2743. doi: 10.3390/cancers12102743 (PMC7598606; doi:10.3390/cancers12102743)
Supplement: Supplementary file 1 [file cancers-12-02743-s001.zip]

Archive with 3 entries (3 files):
- cancers-932840-supplementary-figures-final.docx
- cancers-932840-Supplementary-tables-final.xlsx
- cancers-932840-uncropped Wb images.pdf
