# Supplementary material for: Protein Translation Inhibition is Involved in the Activity of the Pan-PIM Kinase Inhibitor PIM447 in Combination with Pomalidomide-Dexamethasone in Multiple Myeloma
Source: Cancers (Basel). 2020 Sep 24;12(10):2743. doi: 10.3390/cancers12102743 (PMC7598606; doi:10.3390/cancers12102743)
Supplement: Supplementary file 1 [file cancers-12-02743-s001.zip › cancers-932840-Supplementary-tables-final.xlsx]

## Sheet: Table S1
Table S1. Combination indices (CI) corresponding to the indicated double or triple combinations of PIM447 (PIM), pomalidomide (P) and dexamethasone (d) in NCI-H929, OPM-2 and JJN3 cell lines. CIs were calculated with Calcusyn software based on data from MTT assay after 72 hours of treatment.
NCI-H929				OPM-2				JJN3
PIM, nM	P, nM	d, nM	CI	PIM, nM	P, nM	d, nM	CI	PIM, nM	P, nM	d, nM	CI
100	250	----	0.201	100	100	----	0.3	100	250	----	0.285
200	500	----	0.136	200	200	----	0.312	200	500	----	0.470
400	1000	----	0.111	400	400	----	0.353	400	1000	----	0.727
100	----	2.5	0.594	100	----	2.5	0.512	100	----	2.5	2216
200	----	5	0.616	200	----	5	0.273	200	----	5	0.320
400	----	10	0.658	400	----	10	0.207	400	----	10	0.170
----	250	2.5	0.534	----	100	2.5	0.384	----	250	2.5	0.282
----	500	5	0.257	----	200	5	0.115	----	500	5	0.483
----	1000	10	0.426	----	400	10	0.007	----	1000	10	1012
100	250	2.5	0.148	100	100	2.5	0.261	100	250	2.5	0.234
200	500	5	0.097	200	200	5	0.032	200	500	5	0.384
400	1000	10	0.099	400	400	10	0.004	400	1000	10	0.579

## Sheet: Table S2
Table S2. Evaluation of toxicity symptoms in the MM1S plasmacytoma model. Mice were monitored periodically during the experiment for the evaluation of potential toxicity/distress symptoms, specifically, ascytis (A), diarrhea (D) and changes in fur (F), posture (P) and motility (M). Blank cells indicate absence of any of these symptoms. PIM: PIM447; P: pomalidomide; d: dexamethasone.
	Days of treatment®	1 to 28	29	30-32	33	34-35	36	37-39	40	41-42	43	44-46	47	48-49	50	51	52	53-58	59	60	61	62-63	64	65-67	68	69-70	71	72	73	74	75	76-84	85	86	87	88-97	98	99	100-105	106	107-112	113	114	115	116-140	141
Treatment	Mouse¯
Control	C01M00
	C01M01
	C01M03
	C01M10
d	C02M00
	C02M01
	C02M03
	C02M10
PIM	C03M00
	C03M01
	C03M03
	C03M10
P	C04M00
	C04M01
	C04M03
	C04M10
PIM-d	C05M00
	C05M01
	C05M03
	C05M10
Pd	C06M00
	C06M01
	C06M03
	C06M10
PIM-P	C07M00
	C07M01
	C07M03
	C07M10																											F	F	F
PIM-Pd	C08M00																																		F	F	F	F	F	F	F	F	F
	C08M01																																		F	F	F	F	F	F	F	F	F	F	F
	C08M03																																		F	F	F	F	F	F	F
	C08M10																																		F	F	F	F	F
	Sacrificed because of tumor volume (animals were killed when their tumors reached 2 cm)

## Sheet: Table S3
Table S3. Evaluation of toxicity symptoms in the RPMI-8226 plasmacytoma model. Mice were monitored periodically during the experiment for the evaluation of potential toxicity/distress symptoms, especifically, ascytis (A), diarrhea (D) and changes in fur (F), posture (P) and motility (M). Blank cells indicate absence of any of these symptoms. PIM: PIM447; P: pomalidomide; d: dexamethasone. VW: ver…
	Days of treatment®	1 to 28	29	30-37	38	39	40	41-42	43	44-51	52	53	54	55-65	66	67-72	73	74-79	80	81-92	93	94*	95-102	103	104-105	106	107	108	109-121	122	123-128	129	130-133	134
Treatment	Mouse¯
Control	C01M00
	C01M01
	C01M03
	C01M10
PIM	C02M00
	C02M01
	C02M03
	C02M10
	C02M30
Pd	C03M00			F	F	F	F	F	F	F	F	F	F	F	F	F	F	F	F	F	F	F	F	F	F
	C03M01			F	F	F	F	F	F	F	F	F	F	F	F	F	F	F	F	F	F	F	F	F	F	F	F
	C03M03		F	F	F	F	F	F	F	F	F	F	F	F	F	F	F	F
	C03M10		F	F	F	F	F	F	F	F	F	F	F	F	F	F	F	F	F	F	F	F	F	F	F
	C03M30			F	F	F	F	F	F	F	F	F	F	F	F	F	F	F	F	F	F
PIM-Pd	C04M00		F	F	F	F	F	F	F	F	F	F	F	F	F	F	F	F	F	F	F	F	F	F	F	F	F	F	F
	C04M01		F	F	F	F	F	F	F	F	F	F	F	F	F	F	F	F	F	F	F	F	F	F	F	F	F	F	F
	C04M03		F	F	F	F	F	F	F	F	F	F	F	F	F	F	F	F	F	F	F	F	F	F	F	F	F	F	F	F	F
	C04M10		F	F	F	F	F	F	F	F	F	F	F	F	F	F	F	F	F	F	F	F, VW	F, VW
	C04M30		F	F	F	F	F	F	F	F	F	F	F	F	F	F	F	F	F	F	F	F	F	F	F	F	F	F	F	F	F	F	F
	Sacrificed because of tumor volume (animals were killed when their tumors reached 2 cm)
	Dead

## Sheet: Table S4
Table S4. Genes significantly deregulated in MM.1S cells with the PIM-Pd combination compared to untreated control cells.
Gene ID	Gene Name	Score(d)	Fold Change	q-value(%)	HGNC symbol
ENSG00000168209	ENSG00000168209_at	11.9653	15.578	0	DDIT4
ENSG00000157514	ENSG00000157514_at	10.8217	7.04653	0	TSC22D3
ENSG00000058668	ENSG00000058668_at	10.4236	4.48154	0	ATP2B4
ENSG00000123836	ENSG00000123836_at	7.52633	4.27827	0	PFKFB2
ENSG00000169604	ENSG00000169604_at	6.96319	4.98141	0	ANTXR1
ENSG00000173198	ENSG00000173198_at	6.83175	4.60897	0	CYSLTR1
ENSG00000100100	ENSG00000100100_at	6.51321	2.80236	0	PIK3IP1
ENSG00000100284	ENSG00000100284_at	6.37185	2.47463	0	TOM1
ENSG00000107984	ENSG00000107984_at	6.32784	9.86544	0	DKK1
ENSG00000167077	ENSG00000167077_at	6.27979	3.77668	0	MEI1
ENSG00000104081	ENSG00000104081_at	6.25634	3.29979	0	BMF
ENSG00000197442	ENSG00000197442_at	6.2434	3.47823	0	MAP3K5
ENSG00000012822	ENSG00000012822_at	5.95857	2.54275	0	CALCOCO1
ENSG00000164463	ENSG00000164463_at	5.8583	3.02809	0	CREBRF
ENSG00000112343	ENSG00000112343_at	5.79224	2.4391	0	TRIM38
ENSG00000135318	ENSG00000135318_at	5.74658	4.34887	0	NT5E
ENSG00000163874	ENSG00000163874_at	5.72206	3.5803	0	ZC3H12A
ENSG00000122884	ENSG00000122884_at	5.59639	2.98063	0	P4HA1
ENSG00000008311	ENSG00000008311_at	5.55626	2.83576	0	AASS
ENSG00000183323	ENSG00000183323_at	5.50905	2.21285	0	CCDC125
ENSG00000037042	ENSG00000037042_at	5.43146	2.28174	0	TUBG2
ENSG00000116729	ENSG00000116729_at	5.38907	3.13166	0	WLS
ENSG00000114450	ENSG00000114450_at	5.10338	2.22251	0	GNB4
ENSG00000185630	ENSG00000185630_at	5.05425	2.328	0	PBX1
ENSG00000146242	ENSG00000146242_at	5.0143	6.98914	0	TPBG
ENSG00000031081	ENSG00000031081_at	4.93108	2.47128	0	ARHGAP31
ENSG00000064763	ENSG00000064763_at	4.8279	6.85586	0	FAR2
ENSG00000173193	ENSG00000173193_at	4.79243	2.09512	0	PARP14
ENSG00000179163	ENSG00000179163_at	4.76231	2.08856	0	FUCA1
ENSG00000116701	ENSG00000116701_at	4.73001	2.05788	0	NCF2
ENSG00000144847	ENSG00000144847_at	4.72377	3.7505	0	IGSF11
ENSG00000003402	ENSG00000003402_at	4.71608	3.01353	0	CFLAR
ENSG00000163536	ENSG00000163536_at	4.71473	2.2559	0	SERPINI1
ENSG00000122966	ENSG00000122966_at	4.70853	2.11165	0	CIT
ENSG00000162909	ENSG00000162909_at	4.68734	2.64926	0	CAPN2
ENSG00000214013	ENSG00000214013_at	4.65728	2.65706	0	GANC
ENSG00000163513	ENSG00000163513_at	4.65375	3.09444	0	TGFBR2
ENSG00000096060	ENSG00000096060_at	4.62656	3.46837	0	FKBP5
ENSG00000197888	ENSG00000197888_at	4.58821	2.39777	0	UGT2B17
ENSG00000145390	ENSG00000145390_at	4.58761	2.15118	0	USP53
ENSG00000009790	ENSG00000009790_at	4.57846	2.12221	0	TRAF3IP3
ENSG00000166046	ENSG00000166046_at	4.56938	3.38477	0	TCP11L2
ENSG00000151883	ENSG00000151883_at	4.52186	2.63951	0	PARP8
ENSG00000138303	ENSG00000138303_at	4.51991	2.28285	0	ASCC1
ENSG00000084070	ENSG00000084070_at	4.48458	2.2737	0	SMAP2
ENSG00000235621	ENSG00000235621_at	4.48451	2.08108	0	LINC00494
ENSG00000259772	ENSG00000259772_at	4.36123	2.34976	0	0
ENSG00000204217	ENSG00000204217_at	4.2885	2.86911	0	BMPR2
ENSG00000107242	ENSG00000107242_at	4.28375	1.94436	0	PIP5K1B
ENSG00000185339	ENSG00000185339_at	4.24865	1.87308	0	TCN2
ENSG00000165072	ENSG00000165072_at	4.24538	2.06888	0	MAMDC2
ENSG00000135048	ENSG00000135048_at	4.19732	1.99969	0	TMEM2
ENSG00000138378	ENSG00000138378_at	4.18194	2.12158	0	STAT4
ENSG00000109046	ENSG00000109046_at	4.15884	1.79479	0	WSB1
ENSG00000052126	ENSG00000052126_at	4.15636	1.9102	0	PLEKHA5
ENSG00000271503	ENSG00000271503_at	4.15047	2.24825	0	CCL5
ENSG00000115290	ENSG00000115290_at	4.13991	3.14821	0	GRB14
ENSG00000160445	ENSG00000160445_at	4.10712	2.04052	0	ZER1
ENSG00000110841	ENSG00000110841_at	4.08578	2.24563	0	PPFIBP1
ENSG00000067066	ENSG00000067066_at	4.08065	2.74718	0	SP100
ENSG00000136603	ENSG00000136603_at	4.06766	1.79666	0	SKIL
ENSG00000116667	ENSG00000116667_at	4.06278	2.53709	0	C1orf21
ENSG00000100320	ENSG00000100320_at	4.0587	2.2428	0	RBFOX2
ENSG00000133606	ENSG00000133606_at	4.05301	2.12543	0	MKRN1
ENSG00000129595	ENSG00000129595_at	4.0421	3.36414	0	EPB41L4A
ENSG00000119943	ENSG00000119943_at	4.0189	2.47764	0	PYROXD2
ENSG00000196954	ENSG00000196954_at	3.98831	2.41058	0	CASP4
ENSG00000172296	ENSG00000172296_at	3.96642	3.59715	0	SPTLC3
ENSG00000100592	ENSG00000100592_at	3.96475	2.39594	0	DAAM1
ENSG00000196139	ENSG00000196139_at	3.96132	2.40607	0	AKR1C3
ENSG00000112367	ENSG00000112367_at	3.95641	2.14356	0	FIG4
ENSG00000095585	ENSG00000095585_at	3.91089	2.07368	0	BLNK
ENSG00000122068	ENSG00000122068_at	3.87834	1.71168	0	FYTTD1
ENSG00000121807	ENSG00000121807_at	3.86625	2.69406	0	CCR2
ENSG00000125703	ENSG00000125703_at	3.85812	2.45816	0	ATG4C
ENSG00000128829	ENSG00000128829_at	3.84145	2.95833	0	EIF2AK4
ENSG00000182263	ENSG00000182263_at	3.8288	2.16093	0	FIGN
ENSG00000100055	ENSG00000100055_at	3.75375	2.04984	0	CYTH4
ENSG00000103534	ENSG00000103534_at	3.75017	2.19151	0	TMC5
ENSG00000153250	ENSG00000153250_at	3.74594	1.86913	0	RBMS1
ENSG00000185621	ENSG00000185621_at	3.73443	1.73732	0	LMLN
ENSG00000140199	ENSG00000140199_at	3.73196	2.07848	0	SLC12A6
ENSG00000171451	ENSG00000171451_at	3.72754	2.26833	0	DSEL
ENSG00000170581	ENSG00000170581_at	3.72077	2.42558	0	STAT2
ENSG00000136205	ENSG00000136205_at	3.70416	1.83053	0	TNS3
ENSG00000132965	ENSG00000132965_at	3.70165	2.91847	0	ALOX5AP
ENSG00000144645	ENSG00000144645_at	3.6952	3.01001	0	OSBPL10
ENSG00000118308	ENSG00000118308_at	3.69082	2.13318	0	LRMP
ENSG00000168300	ENSG00000168300_at	3.67858	1.92637	0	PCMTD1
ENSG00000152518	ENSG00000152518_at	3.67647	2.51152	0	ZFP36L2
ENSG00000119801	ENSG00000119801_at	3.66968	2.41293	0	YPEL5
ENSG00000147010	ENSG00000147010_at	3.66731	1.68754	0	SH3KBP1
ENSG00000112144	ENSG00000112144_at	3.66657	1.68514	0	ICK
ENSG00000133460	ENSG00000133460_at	3.65313	2.08457	0	SLC2A11
ENSG00000181722	ENSG00000181722_at	3.64293	2.49702	0	ZBTB20
ENSG00000143119	ENSG00000143119_at	3.60886	1.80565	0	CD53
ENSG00000119383	ENSG00000119383_at	3.60603	1.7739	0	PTPA
ENSG00000111834	ENSG00000111834_at	3.60134	1.84287	0	RSPH4A
ENSG00000166750	ENSG00000166750_at	3.60081	2.79865	0	SLFN5
ENSG00000204947	ENSG00000204947_at	3.59054	1.75153	0	ZNF425
ENSG00000164056	ENSG00000164056_at	3.58929	2.44957	0	SPRY1
ENSG00000216937	ENSG00000216937_at	3.58748	1.87649	0	CCDC7
ENSG00000131089	ENSG00000131089_at	3.58314	1.91349	0	ARHGEF9
ENSG00000139178	ENSG00000139178_at	3.57294	2.25761	0	C1RL
ENSG00000141198	ENSG00000141198_at	3.56082	1.79863	0	TOM1L1
ENSG00000171631	ENSG00000171631_at	3.55562	2.6732	0	P2RY6
ENSG00000128833	ENSG00000128833_at	3.53297	2.93293	0	MYO5C
ENSG00000152661	ENSG00000152661_at	-6.38757	0.253692	0	GJA1
ENSG00000105855	ENSG00000105855_at	-6.04633	0.397168	0	ITGB8
ENSG00000077943	ENSG00000077943_at	-5.16537	0.332532	0	ITGA8
ENSG00000116455	ENSG00000116455_at	-5.11926	0.474071	0	WDR77
ENSG00000126457	ENSG00000126457_at	-5.0478	0.326595	0	PRMT1
ENSG00000168491	ENSG00000168491_at	-4.98688	0.395228	0	CCDC110
ENSG00000103257	ENSG00000103257_at	-4.93654	0.364093	0	SLC7A5
ENSG00000166828	ENSG00000166828_at	-4.8871	0.507842	0	SCNN1G
ENSG00000005100	ENSG00000005100_at	-4.86056	0.469603	0	DHX33
ENSG00000157193	ENSG00000157193_at	-4.81753	0.2999	0	LRP8
ENSG00000015475	ENSG00000015475_at	-4.81451	0.48808	0	BID
ENSG00000118513	ENSG00000118513_at	-4.80446	0.484922	0	MYB
ENSG00000126249	ENSG00000126249_at	-4.63333	0.375554	0	PDCD2L
ENSG00000128626	ENSG00000128626_at	-4.54405	0.552625	0	MRPS12
ENSG00000072274	ENSG00000072274_at	-4.51811	0.377375	0	TFRC
ENSG00000160208	ENSG00000160208_at	-4.51736	0.504558	0	RRP1B
ENSG00000115107	ENSG00000115107_at	-4.45691	0.519056	0	STEAP3
ENSG00000101255	ENSG00000101255_at	-4.43539	0.551467	0	TRIB3
ENSG00000181847	ENSG00000181847_at	-4.40756	0.527401	0	TIGIT
ENSG00000134369	ENSG00000134369_at	-4.36201	0.420996	0	NAV1
ENSG00000140022	ENSG00000140022_at	-4.23954	0.285903	0	STON2
ENSG00000198937	ENSG00000198937_at	-4.23348	0.465271	0	CCDC167
ENSG00000134954	ENSG00000134954_at	-4.19762	0.366653	0	ETS1
ENSG00000108179	ENSG00000108179_at	-4.18912	0.419064	0	PPIF
ENSG00000100304	ENSG00000100304_at	-4.15826	0.535174	0	TTLL12
ENSG00000196208	ENSG00000196208_at	-4.15311	0.486714	0	GREB1
ENSG00000135069	ENSG00000135069_at	-4.12833	0.369021	0	PSAT1
ENSG00000165449	ENSG00000165449_at	-4.07253	0.461214	0	SLC16A9
ENSG00000105063	ENSG00000105063_at	-4.00447	0.517214	0	PPP6R1
ENSG00000110400	ENSG00000110400_at	-3.97928	0.548667	0	NECTIN1
ENSG00000110063	ENSG00000110063_at	-3.97011	0.386348	0	DCPS
ENSG00000137193	ENSG00000137193_at	-3.94631	0.470053	0	PIM1
ENSG00000146674	ENSG00000146674_at	-3.85492	0.281062	0	IGFBP3
ENSG00000115946	ENSG00000115946_at	-3.85428	0.416275	0	PNO1
ENSG00000087269	ENSG00000087269_at	-3.80077	0.536088	0	NOP14
ENSG00000070081	ENSG00000070081_at	3.508	1.99948	0.236395	NUCB2
ENSG00000188033	ENSG00000188033_at	3.48914	1.97087	0.236395	ZNF490
ENSG00000197043	ENSG00000197043_at	3.48897	1.6785	0.236395	ANXA6
ENSG00000171643	ENSG00000171643_at	3.48776	2.1783	0.236395	S100Z
ENSG00000163131	ENSG00000163131_at	3.48417	2.0115	0.236395	CTSS
ENSG00000164308	ENSG00000164308_at	3.46442	2.43847	0.236395	ERAP2
ENSG00000181458	ENSG00000181458_at	3.46072	1.75845	0.236395	TMEM45A
ENSG00000241794	ENSG00000241794_at	3.4311	1.71441	0.236395	SPRR2A
ENSG00000152818	ENSG00000152818_at	3.42984	1.62534	0.236395	UTRN
ENSG00000127955	ENSG00000127955_at	3.4243	2.3427	0.236395	GNAI1
ENSG00000172345	ENSG00000172345_at	3.42364	2.19158	0.236395	STARD5
ENSG00000128891	ENSG00000128891_at	3.41859	1.88244	0.236395	C15orf57
ENSG00000111145	ENSG00000111145_at	3.41674	1.71989	0.236395	ELK3
ENSG00000121966	ENSG00000121966_at	3.41547	2.09252	0.236395	CXCR4
ENSG00000172183	ENSG00000172183_at	3.38542	3.03433	0.236395	ISG20
ENSG00000118985	ENSG00000118985_at	3.3844	1.89724	0.236395	ELL2
ENSG00000176771	ENSG00000176771_at	3.37464	2.05477	0.236395	NCKAP5
ENSG00000079385	ENSG00000079385_at	3.35245	1.98291	0.236395	CEACAM1
ENSG00000182158	ENSG00000182158_at	3.34492	1.95151	0.236395	CREB3L2
ENSG00000122557	ENSG00000122557_at	3.34127	1.87977	0.236395	HERPUD2
ENSG00000124772	ENSG00000124772_at	3.33492	1.8182	0.236395	CPNE5
ENSG00000185418	ENSG00000185418_at	3.32715	2.23927	0.236395	TARSL2
ENSG00000120899	ENSG00000120899_at	3.31908	1.67762	0.236395	PTK2B
ENSG00000172725	ENSG00000172725_at	3.3094	2.16521	0.236395	CORO1B
ENSG00000131370	ENSG00000131370_at	3.30211	1.67375	0.236395	SH3BP5
ENSG00000188177	ENSG00000188177_at	3.28962	1.93165	0.236395	ZC3H6
ENSG00000118971	ENSG00000118971_at	-3.79572	0.475839	0.236395	CCND2
ENSG00000121274	ENSG00000121274_at	-3.7778	0.531297	0.236395	PAPD5
ENSG00000096433	ENSG00000096433_at	-3.76475	0.56831	0.236395	ITPR3
ENSG00000121210	ENSG00000121210_at	-3.75349	0.521692	0.236395	KIAA0922
ENSG00000178105	ENSG00000178105_at	-3.74474	0.465217	0.236395	DDX10
ENSG00000137265	ENSG00000137265_at	-3.74344	0.459084	0.236395	IRF4
ENSG00000138035	ENSG00000138035_at	-3.73578	0.569568	0.236395	PNPT1
ENSG00000134987	ENSG00000134987_at	-3.73189	0.540772	0.236395	WDR36
ENSG00000104611	ENSG00000104611_at	-3.71133	0.554365	0.236395	SH2D4A
ENSG00000116649	ENSG00000116649_at	-3.70397	0.51712	0.236395	SRM
ENSG00000174437	ENSG00000174437_at	-3.70198	0.568272	0.236395	ATP2A2
ENSG00000138442	ENSG00000138442_at	-3.68066	0.423345	0.236395	WDR12
ENSG00000161980	ENSG00000161980_at	-3.65381	0.496292	0.236395	POLR3K
ENSG00000159228	ENSG00000159228_at	-3.62696	0.469288	0.236395	CBR1
ENSG00000082516	ENSG00000082516_at	-3.59973	0.427123	0.236395	GEMIN5
ENSG00000169710	ENSG00000169710_at	-3.59563	0.362492	0.236395	FASN
ENSG00000120800	ENSG00000120800_at	-3.57937	0.344357	0.236395	UTP20
ENSG00000124406	ENSG00000124406_at	-3.57354	0.528153	0.236395	ATP8A1
ENSG00000134684	ENSG00000134684_at	-3.57113	0.528203	0.236395	YARS
ENSG00000179091	ENSG00000179091_at	-3.56859	0.593315	0.236395	CYC1
ENSG00000165244	ENSG00000165244_at	-3.56713	0.464474	0.236395	ZNF367
ENSG00000153310	ENSG00000153310_at	-3.53685	0.465661	0.236395	FAM49B
ENSG00000167775	ENSG00000167775_at	-3.52958	0.618	0.236395	CD320
ENSG00000135002	ENSG00000135002_at	-3.52468	0.477091	0.236395	RFK
ENSG00000165102	ENSG00000165102_at	3.27259	1.83426	0.364176	HGSNAT
ENSG00000166949	ENSG00000166949_at	3.27154	1.92348	0.364176	SMAD3
ENSG00000143164	ENSG00000143164_at	3.2713	1.7018	0.364176	DCAF6
ENSG00000112782	ENSG00000112782_at	3.26324	2.49038	0.364176	CLIC5
ENSG00000271601	ENSG00000271601_at	3.26225	2.67725	0.364176	LIX1L
ENSG00000070759	ENSG00000070759_at	3.25383	1.77029	0.364176	TESK2
ENSG00000148935	ENSG00000148935_at	3.24876	1.98998	0.364176	GAS2
ENSG00000117707	ENSG00000117707_at	3.24487	2.20475	0.364176	PROX1
ENSG00000146376	ENSG00000146376_at	3.23141	1.6913	0.364176	ARHGAP18
ENSG00000264522	ENSG00000264522_at	3.20966	2.25361	0.364176	OTUD7B
ENSG00000147459	ENSG00000147459_at	3.19865	1.89532	0.364176	DOCK5
ENSG00000023445	ENSG00000023445_at	3.19448	1.95605	0.364176	BIRC3
ENSG00000106034	ENSG00000106034_at	3.19417	2.08806	0.364176	CPED1
ENSG00000067715	ENSG00000067715_at	3.19323	2.04083	0.364176	SYT1
ENSG00000121486	ENSG00000121486_at	3.18651	1.70061	0.364176	TRMT1L
ENSG00000072786	ENSG00000072786_at	3.16241	1.9606	0.364176	STK10
ENSG00000179583	ENSG00000179583_at	3.15241	2.6906	0.364176	CIITA
ENSG00000138688	ENSG00000138688_at	3.14474	1.5834	0.364176	KIAA1109
ENSG00000143702	ENSG00000143702_at	3.12633	1.70529	0.364176	CEP170
ENSG00000024862	ENSG00000024862_at	3.11602	1.8018	0.364176	CCDC28A
ENSG00000186104	ENSG00000186104_at	3.1122	1.80772	0.364176	CYP2R1
ENSG00000170745	ENSG00000170745_at	3.11136	1.96531	0.364176	KCNS3
ENSG00000112290	ENSG00000112290_at	3.10769	3.60741	0.364176	WASF1
ENSG00000173626	ENSG00000173626_at	3.09015	1.8913	0.364176	TRAPPC3L
ENSG00000007341	ENSG00000007341_at	3.08912	3.31495	0.364176	ST7L
ENSG00000144118	ENSG00000144118_at	3.08555	1.78836	0.364176	RALB
ENSG00000185811	ENSG00000185811_at	3.08257	1.80367	0.364176	IKZF1
ENSG00000205726	ENSG00000205726_at	3.08222	2.4386	0.364176	ITSN1
ENSG00000026025	ENSG00000026025_at	3.07714	1.78095	0.364176	VIM
ENSG00000101412	ENSG00000101412_at	-3.49566	0.401001	0.364176	E2F1
ENSG00000163606	ENSG00000163606_at	-3.49539	0.391609	0.364176	CD200R1
ENSG00000080608	ENSG00000080608_at	-3.48705	0.555815	0.364176	PUM3
ENSG00000110104	ENSG00000110104_at	-3.47336	0.548424	0.364176	CCDC86
ENSG00000158321	ENSG00000158321_at	-3.47302	0.586187	0.364176	AUTS2
ENSG00000214706	ENSG00000214706_at	-3.4609	0.473173	0.364176	IFRD2
ENSG00000076248	ENSG00000076248_at	-3.44955	0.468365	0.364176	UNG
ENSG00000103653	ENSG00000103653_at	-3.44397	0.54995	0.364176	CSK
ENSG00000113460	ENSG00000113460_at	-3.44109	0.463443	0.364176	BRIX1
ENSG00000132382	ENSG00000132382_at	-3.43478	0.51741	0.364176	MYBBP1A
ENSG00000128567	ENSG00000128567_at	-3.42018	0.537331	0.364176	PODXL
ENSG00000116771	ENSG00000116771_at	-3.41143	0.343885	0.364176	AGMAT
ENSG00000136840	ENSG00000136840_at	-3.40215	0.486557	0.364176	ST6GALNAC4
ENSG00000179409	ENSG00000179409_at	-3.37694	0.443307	0.364176	GEMIN4
ENSG00000120526	ENSG00000120526_at	-3.36015	0.611428	0.364176	NUDCD1
ENSG00000152056	ENSG00000152056_at	-3.35822	0.43644	0.364176	AP1S3
ENSG00000004478	ENSG00000004478_at	-3.34554	0.413089	0.364176	FKBP4
ENSG00000133863	ENSG00000133863_at	-3.32687	0.476909	0.364176	TEX15
ENSG00000062282	ENSG00000062282_at	-3.32488	0.550106	0.364176	DGAT2
ENSG00000198885	ENSG00000198885_at	-3.3212	0.451735	0.364176	ITPRIPL1
ENSG00000134508	ENSG00000134508_at	-3.31583	0.474736	0.364176	CABLES1
ENSG00000136270	ENSG00000136270_at	-3.31394	0.633402	0.364176	TBRG4
ENSG00000136997	ENSG00000136997_at	-3.31293	0.556334	0.364176	MYC
ENSG00000107779	ENSG00000107779_at	-3.29464	0.484181	0.364176	BMPR1A
ENSG00000069011	ENSG00000069011_at	-3.28901	0.612807	0.364176	PITX1
ENSG00000105649	ENSG00000105649_at	-3.26859	0.636858	0.364176	RAB3A
ENSG00000112972	ENSG00000112972_at	-3.26806	0.43325	0.364176	HMGCS1
ENSG00000100060	ENSG00000100060_at	-3.25289	0.606781	0.364176	MFNG
ENSG00000106305	ENSG00000106305_at	-3.23437	0.614651	0.364176	AIMP2
ENSG00000048052	ENSG00000048052_at	3.0403	2.04525	0.540782	HDAC9
ENSG00000146859	ENSG00000146859_at	3.03986	2.33937	0.540782	TMEM140
ENSG00000173875	ENSG00000173875_at	3.03563	1.622	0.540782	ZNF791
ENSG00000157259	ENSG00000157259_at	3.03248	1.88343	0.540782	GATAD1
ENSG00000013016	ENSG00000013016_at	3.02372	1.49502	0.540782	EHD3
ENSG00000105443	ENSG00000105443_at	3.01104	1.68958	0.540782	CYTH2
ENSG00000120280	ENSG00000120280_at	3.00036	1.84373	0.540782	CXorf21
ENSG00000135241	ENSG00000135241_at	2.99512	1.64629	0.540782	PNPLA8
ENSG00000134698	ENSG00000134698_at	2.99081	1.60188	0.540782	AGO4
ENSG00000197747	ENSG00000197747_at	2.98698	1.8787	0.540782	S100A10
ENSG00000116016	ENSG00000116016_at	2.98429	2.2811	0.540782	EPAS1
ENSG00000164961	ENSG00000164961_at	2.98265	1.75826	0.540782	WASHC5
ENSG00000136514	ENSG00000136514_at	2.98184	2.40848	0.540782	RTP4
ENSG00000206560	ENSG00000206560_at	2.97836	1.646	0.540782	ANKRD28
ENSG00000153558	ENSG00000153558_at	2.97038	1.65699	0.540782	FBXL2
ENSG00000162542	ENSG00000162542_at	2.96607	1.67143	0.540782	TMCO4
ENSG00000111897	ENSG00000111897_at	2.9562	1.58412	0.540782	SERINC1
ENSG00000146278	ENSG00000146278_at	2.94602	1.76381	0.540782	PNRC1
ENSG00000183826	ENSG00000183826_at	2.9457	1.81927	0.540782	BTBD9
ENSG00000116514	ENSG00000116514_at	2.94541	1.77668	0.540782	RNF19B
ENSG00000078018	ENSG00000078018_at	2.93529	2.58631	0.540782	MAP2
ENSG00000165406	ENSG00000165406_at	2.93524	1.72713	0.540782	39508
ENSG00000167323	ENSG00000167323_at	2.9298	1.9176	0.540782	STIM1
ENSG00000078081	ENSG00000078081_at	2.92876	1.78656	0.540782	LAMP3
ENSG00000163840	ENSG00000163840_at	2.91818	1.99135	0.540782	DTX3L
ENSG00000134243	ENSG00000134243_at	2.91723	1.8979	0.540782	SORT1
ENSG00000245025	ENSG00000245025_at	2.91546	1.67531	0.540782	0
ENSG00000182150	ENSG00000182150_at	2.9135	1.76984	0.540782	ERCC6L2
ENSG00000143384	ENSG00000143384_at	2.9081	1.82183	0.540782	MCL1
ENSG00000174804	ENSG00000174804_at	2.90717	2.26447	0.540782	FZD4
ENSG00000067082	ENSG00000067082_at	2.9039	1.84208	0.540782	KLF6
ENSG00000167740	ENSG00000167740_at	2.90274	1.57445	0.540782	CYB5D2
ENSG00000125945	ENSG00000125945_at	2.88012	1.62013	0.540782	ZNF436
ENSG00000003147	ENSG00000003147_at	2.87794	2.43949	0.540782	ICA1
ENSG00000144724	ENSG00000144724_at	2.86595	1.90097	0.540782	PTPRG
ENSG00000105856	ENSG00000105856_at	2.86318	2.10121	0.540782	HBP1
ENSG00000169032	ENSG00000169032_at	2.86285	1.52897	0.540782	MAP2K1
ENSG00000158458	ENSG00000158458_at	2.84778	1.63052	0.540782	NRG2
ENSG00000187840	ENSG00000187840_at	-3.21256	0.554924	0.540782	EIF4EBP1
ENSG00000114867	ENSG00000114867_at	-3.20178	0.583492	0.540782	EIF4G1
ENSG00000140284	ENSG00000140284_at	-3.20065	0.269744	0.540782	SLC27A2
ENSG00000028137	ENSG00000028137_at	-3.19297	0.405902	0.540782	TNFRSF1B
ENSG00000278540	ENSG00000278540_at	-3.1821	0.481469	0.540782	ACACA
ENSG00000067533	ENSG00000067533_at	-3.18205	0.566326	0.540782	RRP15
ENSG00000076003	ENSG00000076003_at	-3.17654	0.449401	0.540782	MCM6
ENSG00000119950	ENSG00000119950_at	-3.17364	0.593419	0.540782	MXI1
ENSG00000173638	ENSG00000173638_at	-3.16479	0.598867	0.540782	SLC19A1
ENSG00000066697	ENSG00000066697_at	-3.1632	0.540897	0.540782	MSANTD3
ENSG00000177189	ENSG00000177189_at	-3.16314	0.648682	0.540782	RPS6KA3
ENSG00000134490	ENSG00000134490_at	-3.15834	0.520567	0.540782	TMEM241
ENSG00000126602	ENSG00000126602_at	-3.15305	0.565227	0.540782	TRAP1
ENSG00000099204	ENSG00000099204_at	-3.15139	0.573289	0.540782	ABLIM1
ENSG00000172115	ENSG00000172115_at	-3.1416	0.43778	0.540782	CYCS
ENSG00000108010	ENSG00000108010_at	-3.13598	0.624746	0.540782	GLRX3
ENSG00000101265	ENSG00000101265_at	-3.12627	0.420346	0.540782	RASSF2
ENSG00000156017	ENSG00000156017_at	-3.12582	0.544193	0.540782	CARNMT1
ENSG00000105281	ENSG00000105281_at	-3.12563	0.557344	0.540782	SLC1A5
ENSG00000183605	ENSG00000183605_at	-3.11401	0.56156	0.540782	SFXN4
ENSG00000219438	ENSG00000219438_at	-3.11101	0.445825	0.540782	FAM19A5
ENSG00000106348	ENSG00000106348_at	-3.10731	0.526194	0.540782	IMPDH1
ENSG00000113719	ENSG00000113719_at	-3.10511	0.597686	0.540782	ERGIC1
ENSG00000123505	ENSG00000123505_at	-3.08511	0.445679	0.540782	AMD1
ENSG00000100105	ENSG00000100105_at	-3.08333	0.540763	0.540782	PATZ1
ENSG00000112208	ENSG00000112208_at	-3.08129	0.529567	0.540782	BAG2
ENSG00000151012	ENSG00000151012_at	-3.08079	0.480309	0.540782	SLC7A11
ENSG00000148459	ENSG00000148459_at	-3.0806	0.444397	0.540782	PDSS1
ENSG00000153395	ENSG00000153395_at	-3.07656	0.560562	0.540782	LPCAT1
ENSG00000163528	ENSG00000163528_at	-3.06358	0.295188	0.540782	CHCHD4
ENSG00000144381	ENSG00000144381_at	-3.04347	0.593904	0.540782	HSPD1
ENSG00000047648	ENSG00000047648_at	-3.02674	0.540462	0.540782	ARHGAP6
ENSG00000142208	ENSG00000142208_at	-3.02129	0.638757	0.540782	AKT1
ENSG00000079739	ENSG00000079739_at	-3.01545	0.557722	0.540782	PGM1
ENSG00000108561	ENSG00000108561_at	-3.01013	0.587583	0.540782	C1QBP
ENSG00000183010	ENSG00000183010_at	-2.997	0.614251	0.540782	PYCR1
ENSG00000108262	ENSG00000108262_at	-2.99324	0.625822	0.540782	GIT1
ENSG00000135446	ENSG00000135446_at	-2.98596	0.635919	0.540782	CDK4
ENSG00000182118	ENSG00000182118_at	-2.98394	0.438944	0.540782	FAM89A
ENSG00000097021	ENSG00000097021_at	-2.9759	0.579598	0.540782	ACOT7
ENSG00000117411	ENSG00000117411_at	-2.96926	0.60781	0.540782	B4GALT2
ENSG00000138771	ENSG00000138771_at	2.83013	1.58686	0.659079	SHROOM3
ENSG00000046651	ENSG00000046651_at	2.8253	2.50114	0.659079	OFD1
ENSG00000188554	ENSG00000188554_at	2.81075	1.59143	0.659079	NBR1
ENSG00000174500	ENSG00000174500_at	2.80421	1.78769	0.659079	GCSAM
ENSG00000266028	ENSG00000266028_at	2.79916	2.29932	0.659079	SRGAP2
ENSG00000147905	ENSG00000147905_at	2.79599	1.87512	0.659079	ZCCHC7
ENSG00000135365	ENSG00000135365_at	2.79525	1.69438	0.659079	PHF21A
ENSG00000143457	ENSG00000143457_at	2.79251	1.65505	0.659079	GOLPH3L
ENSG00000104765	ENSG00000104765_at	2.78985	1.74683	0.659079	BNIP3L
ENSG00000123933	ENSG00000123933_at	2.78952	1.66597	0.659079	MXD4
ENSG00000265972	ENSG00000265972_at	2.78126	2.71766	0.659079	TXNIP
ENSG00000196689	ENSG00000196689_at	2.77386	1.87205	0.659079	TRPV1
ENSG00000163453	ENSG00000163453_at	2.77115	2.06357	0.659079	IGFBP7
ENSG00000144802	ENSG00000144802_at	2.76333	1.49461	0.659079	NFKBIZ
ENSG00000177409	ENSG00000177409_at	2.76253	1.56628	0.659079	SAMD9L
ENSG00000172578	ENSG00000172578_at	2.75956	2.26539	0.659079	KLHL6
ENSG00000123427	ENSG00000123427_at	2.75101	1.68984	0.659079	EEF1AKMT3
ENSG00000158161	ENSG00000158161_at	2.75094	1.51513	0.659079	EYA3
ENSG00000150593	ENSG00000150593_at	2.75014	2.44682	0.659079	PDCD4
ENSG00000017427	ENSG00000017427_at	2.75011	1.72422	0.659079	IGF1
ENSG00000170776	ENSG00000170776_at	2.74272	1.8312	0.659079	AKAP13
ENSG00000166436	ENSG00000166436_at	2.7356	1.50229	0.659079	TRIM66
ENSG00000135407	ENSG00000135407_at	2.73158	1.51285	0.659079	AVIL
ENSG00000136156	ENSG00000136156_at	2.72606	1.51902	0.659079	ITM2B
ENSG00000089127	ENSG00000089127_at	2.72076	2.00024	0.659079	OAS1
ENSG00000126458	ENSG00000126458_at	2.71921	1.55336	0.659079	RRAS
ENSG00000233895	ENSG00000233895_at	2.70688	1.96571	0.659079	0
ENSG00000145103	ENSG00000145103_at	2.7016	2.19934	0.659079	ILDR1
ENSG00000124762	ENSG00000124762_at	2.69636	1.54324	0.659079	CDKN1A
ENSG00000196975	ENSG00000196975_at	2.68786	2.05352	0.659079	ANXA4
ENSG00000111678	ENSG00000111678_at	2.68753	1.96261	0.659079	C12orf57
ENSG00000107863	ENSG00000107863_at	2.68418	1.67477	0.659079	ARHGAP21
ENSG00000128394	ENSG00000128394_at	2.6821	2.09616	0.659079	APOBEC3F
ENSG00000183718	ENSG00000183718_at	2.6765	1.65618	0.659079	TRIM52
ENSG00000168939	ENSG00000168939_at	2.67328	1.74279	0.659079	SPRY3
ENSG00000204397	ENSG00000204397_at	2.67014	2.18163	0.659079	CARD16
ENSG00000003400	ENSG00000003400_at	2.66792	1.55861	0.659079	CASP10
ENSG00000118263	ENSG00000118263_at	2.66155	1.541	0.659079	KLF7
ENSG00000170365	ENSG00000170365_at	2.66038	2.07303	0.659079	SMAD1
ENSG00000159618	ENSG00000159618_at	2.65874	1.9055	0.659079	ADGRG5
ENSG00000095794	ENSG00000095794_at	2.65852	1.71047	0.659079	CREM
ENSG00000275302	ENSG00000275302_at	2.65582	3.82382	0.659079	CCL4
ENSG00000153029	ENSG00000153029_at	2.65449	1.6511	0.659079	MR1
ENSG00000095370	ENSG00000095370_at	2.65303	1.57512	0.659079	SH2D3C
ENSG00000104313	ENSG00000104313_at	2.65093	1.48354	0.659079	EYA1
ENSG00000157827	ENSG00000157827_at	2.65051	1.57093	0.659079	FMNL2
ENSG00000178033	ENSG00000178033_at	2.64801	2.43514	0.659079	FAM26E
ENSG00000187164	ENSG00000187164_at	2.64063	2.0695	0.659079	SHTN1
ENSG00000182022	ENSG00000182022_at	2.63525	1.67227	0.659079	CHST15
ENSG00000139351	ENSG00000139351_at	-2.9648	0.406937	0.659079	SYCP3
ENSG00000164742	ENSG00000164742_at	-2.94223	0.385028	0.659079	ADCY1
ENSG00000125912	ENSG00000125912_at	-2.93834	0.594841	0.659079	NCLN
ENSG00000004779	ENSG00000004779_at	-2.93685	0.58687	0.659079	NDUFAB1
ENSG00000161981	ENSG00000161981_at	-2.93515	0.55717	0.659079	SNRNP25
ENSG00000065183	ENSG00000065183_at	-2.9242	0.545018	0.659079	WDR3
ENSG00000059573	ENSG00000059573_at	-2.92323	0.520428	0.659079	ALDH18A1
ENSG00000164284	ENSG00000164284_at	-2.90203	0.48265	0.659079	GRPEL2
ENSG00000151287	ENSG00000151287_at	-2.90008	0.560252	0.659079	TEX30
ENSG00000142684	ENSG00000142684_at	-2.89037	0.585996	0.659079	ZNF593
ENSG00000060138	ENSG00000060138_at	-2.88211	0.609802	0.659079	YBX3
ENSG00000197535	ENSG00000197535_at	-2.87861	0.572549	0.659079	MYO5A
ENSG00000073060	ENSG00000073060_at	-2.87631	0.531693	0.659079	SCARB1
ENSG00000167470	ENSG00000167470_at	-2.86686	0.629099	0.659079	MIDN
ENSG00000100122	ENSG00000100122_at	-2.85997	0.286408	0.659079	CRYBB1
ENSG00000121039	ENSG00000121039_at	-2.85439	0.639971	0.659079	RDH10
ENSG00000128059	ENSG00000128059_at	-2.84854	0.505082	0.659079	PPAT
ENSG00000158042	ENSG00000158042_at	-2.84459	0.564475	0.659079	MRPL17
ENSG00000275004	ENSG00000275004_at	-2.84037	0.611037	0.659079	ZNF280B
ENSG00000164466	ENSG00000164466_at	-2.83235	0.579487	0.659079	SFXN1
ENSG00000074590	ENSG00000074590_at	-2.82502	0.306373	0.659079	NUAK1
ENSG00000113140	ENSG00000113140_at	-2.82439	0.612072	0.659079	SPARC
ENSG00000116133	ENSG00000116133_at	-2.81427	0.62597	0.659079	DHCR24
ENSG00000166411	ENSG00000166411_at	-2.79586	0.652277	0.659079	IDH3A
ENSG00000167085	ENSG00000167085_at	-2.7931	0.544436	0.659079	PHB
ENSG00000179051	ENSG00000179051_at	-2.79202	0.646921	0.659079	RCC2
ENSG00000109084	ENSG00000109084_at	-2.7876	0.560553	0.659079	TMEM97
ENSG00000085415	ENSG00000085415_at	-2.77825	0.475202	0.659079	SEH1L
ENSG00000120254	ENSG00000120254_at	-2.77745	0.494124	0.659079	MTHFD1L
ENSG00000163950	ENSG00000163950_at	-2.77677	0.581514	0.659079	SLBP
ENSG00000120437	ENSG00000120437_at	-2.77526	0.572689	0.659079	ACAT2
ENSG00000165732	ENSG00000165732_at	-2.7723	0.42245	0.659079	DDX21
ENSG00000128050	ENSG00000128050_at	-2.76981	0.465361	0.659079	PAICS
ENSG00000133612	ENSG00000133612_at	-2.76167	0.657252	0.659079	AGAP3
ENSG00000147224	ENSG00000147224_at	-2.74983	0.569788	0.659079	PRPS1
ENSG00000136718	ENSG00000136718_at	-2.74821	0.670238	0.659079	IMP4
ENSG00000131941	ENSG00000131941_at	-2.74582	0.588821	0.659079	RHPN2
ENSG00000068654	ENSG00000068654_at	-2.7432	0.55843	0.659079	POLR1A
ENSG00000142875	ENSG00000142875_at	-2.73873	0.565734	0.659079	PRKACB
ENSG00000167723	ENSG00000167723_at	-2.73871	0.641609	0.659079	TRPV3
ENSG00000211455	ENSG00000211455_at	-2.73632	0.412532	0.659079	STK38L
ENSG00000132953	ENSG00000132953_at	-2.73555	0.557051	0.659079	XPO4
ENSG00000167747	ENSG00000167747_at	-2.73504	0.584837	0.659079	C19orf48
ENSG00000143344	ENSG00000143344_at	2.62943	1.74123	1.0127	RGL1
ENSG00000069493	ENSG00000069493_at	2.62779	1.47906	1.0127	CLEC2D
ENSG00000168610	ENSG00000168610_at	2.62639	1.84439	1.0127	STAT3
ENSG00000186376	ENSG00000186376_at	2.62408	1.84336	1.0127	ZNF75D
ENSG00000250722	ENSG00000250722_at	2.62407	2.1142	1.0127	SELENOP
ENSG00000174808	ENSG00000174808_at	2.62333	1.60141	1.0127	BTC
ENSG00000237765	ENSG00000237765_at	2.62164	2.59909	1.0127	FAM200B
ENSG00000177570	ENSG00000177570_at	2.61181	1.6504	1.0127	SAMD12
ENSG00000120833	ENSG00000120833_at	2.60857	1.57548	1.0127	SOCS2
ENSG00000197019	ENSG00000197019_at	2.59994	1.50021	1.0127	SERTAD1
ENSG00000042317	ENSG00000042317_at	2.59793	1.63057	1.0127	SPATA7
ENSG00000171757	ENSG00000171757_at	2.59706	1.60347	1.0127	LRRC34
ENSG00000168216	ENSG00000168216_at	2.59691	1.48019	1.0127	LMBRD1
ENSG00000185267	ENSG00000185267_at	2.59599	1.51213	1.0127	CDNF
ENSG00000111679	ENSG00000111679_at	2.58715	1.62764	1.0127	PTPN6
ENSG00000256043	ENSG00000256043_at	2.58477	1.65042	1.0127	CTSO
ENSG00000163633	ENSG00000163633_at	2.56827	1.67215	1.0127	C4orf36
ENSG00000164932	ENSG00000164932_at	2.56133	2.25537	1.0127	CTHRC1
ENSG00000112182	ENSG00000112182_at	2.56131	1.67467	1.0127	BACH2
ENSG00000113851	ENSG00000113851_at	2.54742	1.43656	1.0127	CRBN
ENSG00000112796	ENSG00000112796_at	2.54297	2.16263	1.0127	ENPP5
ENSG00000132669	ENSG00000132669_at	2.5379	1.85895	1.0127	RIN2
ENSG00000080200	ENSG00000080200_at	2.53074	1.59796	1.0127	CRYBG3
ENSG00000171791	ENSG00000171791_at	2.52465	1.68923	1.0127	BCL2
ENSG00000198408	ENSG00000198408_at	2.52132	1.72878	1.0127	MGEA5
ENSG00000277443	ENSG00000277443_at	2.51867	1.65861	1.0127	MARCKS
ENSG00000125869	ENSG00000125869_at	2.51569	2.19698	1.0127	LAMP5
ENSG00000123240	ENSG00000123240_at	2.5148	1.60416	1.0127	OPTN
ENSG00000134115	ENSG00000134115_at	2.514	1.79456	1.0127	CNTN6
ENSG00000122862	ENSG00000122862_at	2.51183	1.47687	1.0127	SRGN
ENSG00000198478	ENSG00000198478_at	2.51113	2.03597	1.0127	SH3BGRL2
ENSG00000113532	ENSG00000113532_at	2.50847	1.49489	1.0127	ST8SIA4
ENSG00000185946	ENSG00000185946_at	2.50271	1.41085	1.0127	RNPC3
ENSG00000186818	ENSG00000186818_at	2.49717	1.77637	1.0127	LILRB4
ENSG00000087884	ENSG00000087884_at	2.49712	2.06577	1.0127	AAMDC
ENSG00000164904	ENSG00000164904_at	2.49567	1.70557	1.0127	ALDH7A1
ENSG00000160055	ENSG00000160055_at	2.48787	1.75793	1.0127	TMEM234
ENSG00000163697	ENSG00000163697_at	2.48778	1.78951	1.0127	APBB2
ENSG00000177301	ENSG00000177301_at	2.48575	1.61929	1.0127	KCNA2
ENSG00000149311	ENSG00000149311_at	2.48074	1.5059	1.0127	ATM
ENSG00000105854	ENSG00000105854_at	2.47782	1.51054	1.0127	PON2
ENSG00000119917	ENSG00000119917_at	2.47762	3.09432	1.0127	IFIT3
ENSG00000196502	ENSG00000196502_at	2.47444	1.74902	1.0127	SULT1A1
ENSG00000186591	ENSG00000186591_at	2.47211	1.64677	1.0127	UBE2H
ENSG00000113240	ENSG00000113240_at	2.47208	1.62677	1.0127	CLK4
ENSG00000149289	ENSG00000149289_at	2.46396	2.42623	1.0127	ZC3H12C
ENSG00000185551	ENSG00000185551_at	2.4584	1.71647	1.0127	NR2F2
ENSG00000196712	ENSG00000196712_at	2.45831	1.86138	1.0127	NF1
ENSG00000140750	ENSG00000140750_at	2.45829	1.4774	1.0127	ARHGAP17
ENSG00000180011	ENSG00000180011_at	2.45629	1.5291	1.0127	ZADH2
ENSG00000120549	ENSG00000120549_at	2.45525	1.51298	1.0127	KIAA1217
ENSG00000183255	ENSG00000183255_at	2.45343	1.66688	1.0127	PTTG1IP
ENSG00000115267	ENSG00000115267_at	2.45069	1.53606	1.0127	IFIH1
ENSG00000151611	ENSG00000151611_at	2.44423	1.43024	1.0127	MMAA
ENSG00000168495	ENSG00000168495_at	-2.73221	0.671589	1.0127	POLR3D
ENSG00000172893	ENSG00000172893_at	-2.72623	0.578623	1.0127	DHCR7
ENSG00000076984	ENSG00000076984_at	-2.71778	0.666837	1.0127	MAP2K7
ENSG00000141384	ENSG00000141384_at	-2.71463	0.600394	1.0127	TAF4B
ENSG00000165060	ENSG00000165060_at	-2.71382	0.621426	1.0127	FXN
ENSG00000140557	ENSG00000140557_at	-2.71298	0.428822	1.0127	ST8SIA2
ENSG00000104549	ENSG00000104549_at	-2.7087	0.589014	1.0127	SQLE
ENSG00000069424	ENSG00000069424_at	-2.70374	0.618476	1.0127	KCNAB2
ENSG00000235162	ENSG00000235162_at	-2.70355	0.45243	1.0127	C12orf75
ENSG00000069974	ENSG00000069974_at	-2.69617	0.656981	1.0127	RAB27A
ENSG00000104635	ENSG00000104635_at	-2.69615	0.573563	1.0127	SLC39A14
ENSG00000055118	ENSG00000055118_at	-2.69584	0.56977	1.0127	KCNH2
ENSG00000134905	ENSG00000134905_at	-2.6947	0.654995	1.0127	CARS2
ENSG00000115484	ENSG00000115484_at	-2.69046	0.630707	1.0127	CCT4
ENSG00000067064	ENSG00000067064_at	-2.68861	0.562036	1.0127	IDI1
ENSG00000103876	ENSG00000103876_at	-2.67398	0.556866	1.0127	FAH
ENSG00000183741	ENSG00000183741_at	-2.67348	0.656202	1.0127	CBX6
ENSG00000165271	ENSG00000165271_at	-2.66977	0.436577	1.0127	NOL6
ENSG00000153574	ENSG00000153574_at	-2.66715	0.500293	1.0127	RPIA
ENSG00000198648	ENSG00000198648_at	-2.66539	0.668562	1.0127	STK39
ENSG00000119285	ENSG00000119285_at	-2.66415	0.569486	1.0127	HEATR1
ENSG00000131389	ENSG00000131389_at	-2.6617	0.516589	1.0127	SLC6A6
ENSG00000130204	ENSG00000130204_at	-2.65937	0.67937	1.0127	TOMM40
ENSG00000100029	ENSG00000100029_at	-2.65856	0.588469	1.0127	PES1
ENSG00000155100	ENSG00000155100_at	-2.64874	0.536337	1.0127	OTUD6B
ENSG00000104267	ENSG00000104267_at	-2.63669	0.682816	1.0127	CA2
ENSG00000112312	ENSG00000112312_at	-2.63309	0.498549	1.0127	GMNN
ENSG00000180992	ENSG00000180992_at	-2.63115	0.544366	1.0127	MRPL14
ENSG00000125454	ENSG00000125454_at	-2.63096	0.562207	1.0127	SLC25A19
ENSG00000171793	ENSG00000171793_at	-2.62724	0.405144	1.0127	CTPS1
ENSG00000150753	ENSG00000150753_at	-2.62701	0.634762	1.0127	CCT5
ENSG00000065911	ENSG00000065911_at	-2.62661	0.612788	1.0127	MTHFD2
ENSG00000198681	ENSG00000198681_at	-2.61588	0.634416	1.0127	MAGEA1
ENSG00000269743	ENSG00000269743_at	-2.61243	0.504466	1.0127	SLC25A53
ENSG00000116679	ENSG00000116679_at	-2.61057	0.55048	1.0127	IVNS1ABP
ENSG00000043039	ENSG00000043039_at	-2.61034	0.606501	1.0127	BARX2
ENSG00000196449	ENSG00000196449_at	-2.60338	0.619874	1.0127	YRDC
ENSG00000070718	ENSG00000070718_at	-2.60113	0.556806	1.0127	AP3M2
ENSG00000118596	ENSG00000118596_at	-2.59838	0.598904	1.0127	SLC16A7
ENSG00000144580	ENSG00000144580_at	-2.59149	0.62959	1.0127	CNOT9
ENSG00000163428	ENSG00000163428_at	-2.5901	0.567976	1.0127	LRRC58
ENSG00000137054	ENSG00000137054_at	-2.59008	0.664565	1.0127	POLR1E
ENSG00000160209	ENSG00000160209_at	-2.58893	0.628272	1.0127	PDXK
ENSG00000135913	ENSG00000135913_at	-2.58724	0.649663	1.0127	USP37
ENSG00000154174	ENSG00000154174_at	-2.58698	0.663591	1.0127	TOMM70
ENSG00000137955	ENSG00000137955_at	-2.5852	0.633083	1.0127	RABGGTB
ENSG00000166012	ENSG00000166012_at	-2.58195	0.657326	1.0127	TAF1D
ENSG00000110092	ENSG00000110092_at	-2.58171	0.649817	1.0127	CCND1
ENSG00000204574	ENSG00000204574_at	-2.57269	0.682245	1.0127	ABCF1
ENSG00000145041	ENSG00000145041_at	-2.56752	0.529969	1.0127	DCAF1
ENSG00000103024	ENSG00000103024_at	-2.56686	0.649131	1.0127	NME3
ENSG00000105173	ENSG00000105173_at	-2.56395	0.577874	1.0127	CCNE1
ENSG00000187555	ENSG00000187555_at	-2.5634	0.709703	1.0127	USP7
ENSG00000169116	ENSG00000169116_at	-2.5616	0.555905	1.0127	PARM1
ENSG00000170088	ENSG00000170088_at	-2.5596	0.642076	1.0127	TMEM192
ENSG00000086189	ENSG00000086189_at	-2.55703	0.589565	1.0127	DIMT1
ENSG00000112759	ENSG00000112759_at	-2.55068	0.643636	1.0127	SLC29A1
ENSG00000149679	ENSG00000149679_at	-2.54783	0.594971	1.0127	CABLES2
ENSG00000073111	ENSG00000073111_at	-2.54653	0.588487	1.0127	MCM2
ENSG00000065809	ENSG00000065809_at	-2.5463	0.572398	1.0127	FAM107B
ENSG00000161547	ENSG00000161547_at	-2.54345	0.449035	1.0127	SRSF2
ENSG00000121579	ENSG00000121579_at	-2.54114	0.695836	1.0127	NAA50
ENSG00000163811	ENSG00000163811_at	-2.53481	0.533139	1.0127	WDR43
ENSG00000151304	ENSG00000151304_at	-2.52471	0.61253	1.0127	SRFBP1
ENSG00000130935	ENSG00000130935_at	-2.51128	0.595423	1.0127	NOL11
ENSG00000171208	ENSG00000171208_at	-2.50633	0.425247	1.0127	NETO2
ENSG00000169071	ENSG00000169071_at	2.42929	1.72058	1.32972	ROR2
ENSG00000169432	ENSG00000169432_at	2.4278	1.44925	1.32972	SCN9A
ENSG00000173578	ENSG00000173578_at	2.41728	1.69857	1.32972	XCR1
ENSG00000034510	ENSG00000034510_at	2.41368	1.64885	1.32972	TMSB10
ENSG00000137413	ENSG00000137413_at	2.41344	1.67564	1.32972	TAF8
ENSG00000149231	ENSG00000149231_at	2.41148	1.46547	1.32972	CCDC82
ENSG00000145012	ENSG00000145012_at	2.41026	2.1609	1.32972	LPP
ENSG00000168016	ENSG00000168016_at	2.40987	2.20004	1.32972	TRANK1
ENSG00000106025	ENSG00000106025_at	2.40844	1.74392	1.32972	TSPAN12
ENSG00000276070	ENSG00000276070_at	2.40831	2.23592	1.32972	CCL4L2
ENSG00000253719	ENSG00000253719_at	2.40346	1.41593	1.32972	ATXN7L3B
ENSG00000129625	ENSG00000129625_at	2.39953	1.37893	1.32972	REEP5
ENSG00000236699	ENSG00000236699_at	2.39949	1.59182	1.32972	ARHGEF38
ENSG00000051108	ENSG00000051108_at	2.39336	1.51241	1.32972	HERPUD1
ENSG00000170017	ENSG00000170017_at	2.39225	1.78143	1.32972	ALCAM
ENSG00000115380	ENSG00000115380_at	2.379	1.49006	1.32972	EFEMP1
ENSG00000198718	ENSG00000198718_at	2.37681	1.70985	1.32972	TOGARAM1
ENSG00000167720	ENSG00000167720_at	2.37674	1.72322	1.32972	SRR
ENSG00000164124	ENSG00000164124_at	2.37291	1.75095	1.32972	TMEM144
ENSG00000135837	ENSG00000135837_at	2.36359	1.70136	1.32972	CEP350
ENSG00000198420	ENSG00000198420_at	2.35914	1.39944	1.32972	TCAF1
ENSG00000170275	ENSG00000170275_at	2.35839	1.50427	1.32972	CRTAP
ENSG00000173209	ENSG00000173209_at	2.3561	1.49014	1.32972	AHSA2
ENSG00000079257	ENSG00000079257_at	2.35418	1.65717	1.32972	LXN
ENSG00000145779	ENSG00000145779_at	2.3517	1.6694	1.32972	TNFAIP8
ENSG00000111291	ENSG00000111291_at	2.34747	1.58004	1.32972	GPRC5D
ENSG00000114796	ENSG00000114796_at	2.34702	1.9454	1.32972	KLHL24
ENSG00000198879	ENSG00000198879_at	2.34601	1.42866	1.32972	SFMBT2
ENSG00000138764	ENSG00000138764_at	2.3449	1.42015	1.32972	CCNG2
ENSG00000120798	ENSG00000120798_at	2.33982	1.5379	1.32972	NR2C1
ENSG00000196664	ENSG00000196664_at	2.33906	1.70407	1.32972	TLR7
ENSG00000142188	ENSG00000142188_at	2.3389	1.59409	1.32972	TMEM50B
ENSG00000151657	ENSG00000151657_at	2.33395	1.44815	1.32972	KIN
ENSG00000108405	ENSG00000108405_at	2.32921	1.71409	1.32972	P2RX1
ENSG00000105339	ENSG00000105339_at	2.3248	2.00816	1.32972	DENND3
ENSG00000064225	ENSG00000064225_at	2.32319	1.50271	1.32972	ST3GAL6
ENSG00000138686	ENSG00000138686_at	2.32233	1.76039	1.32972	BBS7
ENSG00000081803	ENSG00000081803_at	2.31697	1.58509	1.32972	CADPS2
ENSG00000151445	ENSG00000151445_at	2.31693	1.64203	1.32972	VIPAS39
ENSG00000244754	ENSG00000244754_at	2.31376	1.87127	1.32972	N4BP2L2
ENSG00000166946	ENSG00000166946_at	2.311	1.41714	1.32972	CCNDBP1
ENSG00000130363	ENSG00000130363_at	2.31081	2.09519	1.32972	RSPH3
ENSG00000171428	ENSG00000171428_at	2.30573	1.75385	1.32972	NAT1
ENSG00000079691	ENSG00000079691_at	2.30007	1.4917	1.32972	CARMIL1
ENSG00000148057	ENSG00000148057_at	2.29688	2.17375	1.32972	IDNK
ENSG00000204642	ENSG00000204642_at	2.29642	1.46269	1.32972	HLA-F
ENSG00000036054	ENSG00000036054_at	2.29505	1.42325	1.32972	TBC1D23
ENSG00000184454	ENSG00000184454_at	2.28931	1.54006	1.32972	NCMAP
ENSG00000111843	ENSG00000111843_at	2.28853	1.61295	1.32972	TMEM14C
ENSG00000149292	ENSG00000149292_at	2.28846	1.50869	1.32972	TTC12
ENSG00000144746	ENSG00000144746_at	2.28344	1.45951	1.32972	ARL6IP5
ENSG00000101751	ENSG00000101751_at	2.26692	1.93724	1.32972	POLI
ENSG00000112195	ENSG00000112195_at	2.26494	1.69582	1.32972	TREML2
ENSG00000120438	ENSG00000120438_at	-2.50315	0.638749	1.32972	TCP1
ENSG00000124193	ENSG00000124193_at	-2.49874	0.558136	1.32972	SRSF6
ENSG00000182253	ENSG00000182253_at	-2.49619	0.668465	1.32972	SYNM
ENSG00000154217	ENSG00000154217_at	-2.49516	0.622864	1.32972	PITPNC1
ENSG00000143674	ENSG00000143674_at	-2.49423	0.604191	1.32972	MAP3K21
ENSG00000112159	ENSG00000112159_at	-2.49177	0.637311	1.32972	MDN1
ENSG00000173376	ENSG00000173376_at	-2.49131	0.666177	1.32972	NDNF
ENSG00000253729	ENSG00000253729_at	-2.48867	0.632127	1.32972	PRKDC
ENSG00000052802	ENSG00000052802_at	-2.48821	0.536651	1.32972	MSMO1
ENSG00000095209	ENSG00000095209_at	-2.48647	0.572046	1.32972	TMEM38B
ENSG00000205683	ENSG00000205683_at	-2.48306	0.590485	1.32972	DPF3
ENSG00000177700	ENSG00000177700_at	-2.48303	0.696838	1.32972	POLR2L
ENSG00000160214	ENSG00000160214_at	-2.48202	0.590982	1.32972	RRP1
ENSG00000070761	ENSG00000070761_at	-2.47838	0.653652	1.32972	CFAP20
ENSG00000180008	ENSG00000180008_at	-2.47412	0.702881	1.32972	SOCS4
ENSG00000102144	ENSG00000102144_at	-2.47157	0.61713	1.32972	PGK1
ENSG00000160124	ENSG00000160124_at	-2.46808	0.554711	1.32972	CCDC58
ENSG00000068438	ENSG00000068438_at	-2.46536	0.646963	1.32972	FTSJ1
ENSG00000198015	ENSG00000198015_at	-2.45564	0.654926	1.32972	MRPL42
ENSG00000144228	ENSG00000144228_at	-2.45418	0.627044	1.32972	SPOPL
ENSG00000158417	ENSG00000158417_at	-2.448	0.65635	1.32972	EIF5B
ENSG00000174996	ENSG00000174996_at	-2.44603	0.699901	1.32972	KLC2
ENSG00000040341	ENSG00000040341_at	-2.4452	0.676617	1.32972	STAU2
ENSG00000135763	ENSG00000135763_at	-2.44356	0.597704	1.32972	URB2
ENSG00000145220	ENSG00000145220_at	-2.44055	0.453222	1.32972	LYAR
ENSG00000137872	ENSG00000137872_at	-2.438	0.645744	1.32972	SEMA6D
ENSG00000065268	ENSG00000065268_at	-2.43658	0.614194	1.32972	WDR18
ENSG00000103550	ENSG00000103550_at	-2.4319	0.515249	1.32972	KNOP1
ENSG00000143314	ENSG00000143314_at	-2.43144	0.594339	1.32972	MRPL24
ENSG00000176049	ENSG00000176049_at	-2.43143	0.472946	1.32972	JAKMIP2
ENSG00000164045	ENSG00000164045_at	-2.43084	0.498038	1.32972	CDC25A
ENSG00000198042	ENSG00000198042_at	-2.41992	0.535723	1.32972	MAK16
ENSG00000188848	ENSG00000188848_at	-2.41739	0.559687	1.32972	BEND4
ENSG00000123545	ENSG00000123545_at	-2.41504	0.5474	1.32972	NDUFAF4
ENSG00000082212	ENSG00000082212_at	-2.4112	0.613148	1.32972	ME2
ENSG00000101463	ENSG00000101463_at	-2.40459	0.702767	1.32972	SYNDIG1
ENSG00000181924	ENSG00000181924_at	-2.40313	0.705826	1.32972	COA4
ENSG00000105926	ENSG00000105926_at	-2.39595	0.655603	1.32972	MPP6
ENSG00000132300	ENSG00000132300_at	-2.38906	0.700484	1.32972	PTCD3
ENSG00000151014	ENSG00000151014_at	-2.37582	0.615002	1.32972	NOCT
ENSG00000125630	ENSG00000125630_at	-2.37524	0.616944	1.32972	POLR1B
ENSG00000115350	ENSG00000115350_at	-2.36418	0.468489	1.32972	POLE4
ENSG00000276085	ENSG00000276085_at	-2.36381	0.518995	1.32972	CCL3L1
ENSG00000099901	ENSG00000099901_at	-2.36371	0.525502	1.32972	RANBP1
ENSG00000106635	ENSG00000106635_at	-2.36365	0.644874	1.32972	BCL7B
ENSG00000104884	ENSG00000104884_at	-2.36097	0.682449	1.32972	ERCC2
ENSG00000124532	ENSG00000124532_at	-2.35967	0.641599	1.32972	MRS2
ENSG00000145293	ENSG00000145293_at	-2.35205	0.677375	1.32972	ENOPH1
ENSG00000164934	ENSG00000164934_at	-2.35154	0.686661	1.32972	DCAF13
ENSG00000131473	ENSG00000131473_at	-2.34974	0.620191	1.32972	ACLY
ENSG00000160072	ENSG00000160072_at	-2.34763	0.553385	1.32972	ATAD3B
ENSG00000233966	ENSG00000233966_at	-2.3453	0.683442	1.32972	UBE2SP1
ENSG00000103423	ENSG00000103423_at	-2.34475	0.691878	1.32972	DNAJA3
ENSG00000087087	ENSG00000087087_at	-2.34333	0.707303	1.32972	SRRT
ENSG00000172059	ENSG00000172059_at	-2.34076	0.629442	1.32972	KLF11
ENSG00000105341	ENSG00000105341_at	-2.33959	0.614426	1.32972	ATP5SL
ENSG00000106628	ENSG00000106628_at	-2.33933	0.65921	1.32972	POLD2
ENSG00000166228	ENSG00000166228_at	-2.33664	0.626547	1.32972	PCBD1
ENSG00000119862	ENSG00000119862_at	-2.33592	0.595294	1.32972	LGALSL
ENSG00000196363	ENSG00000196363_at	-2.33292	0.664034	1.32972	WDR5
ENSG00000107937	ENSG00000107937_at	-2.33108	0.528028	1.32972	GTPBP4
ENSG00000166197	ENSG00000166197_at	-2.33074	0.496442	1.32972	NOLC1
ENSG00000149100	ENSG00000149100_at	-2.32816	0.662758	1.32972	EIF3M
ENSG00000101557	ENSG00000101557_at	-2.32078	0.699499	1.32972	USP14
ENSG00000055130	ENSG00000055130_at	-2.31656	0.640048	1.32972	CUL1
ENSG00000172878	ENSG00000172878_at	-2.31561	0.593261	1.32972	METAP1D
ENSG00000117877	ENSG00000117877_at	-2.31287	0.545238	1.32972	CD3EAP
ENSG00000140538	ENSG00000140538_at	-2.30639	0.715746	1.32972	NTRK3
ENSG00000184575	ENSG00000184575_at	-2.3039	0.67927	1.32972	XPOT
ENSG00000130826	ENSG00000130826_at	-2.30321	0.40931	1.32972	DKC1
ENSG00000166226	ENSG00000166226_at	-2.30166	0.636872	1.32972	CCT2
ENSG00000182199	ENSG00000182199_at	-2.30159	0.699519	1.32972	SHMT2
ENSG00000137288	ENSG00000137288_at	-2.29935	0.521309	1.32972	UQCC2
ENSG00000094804	ENSG00000094804_at	-2.29832	0.455898	1.32972	CDC6
ENSG00000164951	ENSG00000164951_at	2.25064	1.94454	1.93517	PDP1
ENSG00000100578	ENSG00000100578_at	2.25014	1.64543	1.93517	KIAA0586
ENSG00000144677	ENSG00000144677_at	2.2458	1.8143	1.93517	CTDSPL
ENSG00000198722	ENSG00000198722_at	2.24199	1.57322	1.93517	UNC13B
ENSG00000177565	ENSG00000177565_at	2.23724	1.54987	1.93517	TBL1XR1
ENSG00000107104	ENSG00000107104_at	2.2355	1.6632	1.93517	KANK1
ENSG00000143458	ENSG00000143458_at	2.23481	1.54394	1.93517	GABPB2
ENSG00000104047	ENSG00000104047_at	2.23424	1.36849	1.93517	DTWD1
ENSG00000187792	ENSG00000187792_at	2.23307	1.73912	1.93517	ZNF70
ENSG00000164010	ENSG00000164010_at	2.23028	2.53196	1.93517	ERMAP
ENSG00000116266	ENSG00000116266_at	2.22717	1.52934	1.93517	STXBP3
ENSG00000171105	ENSG00000171105_at	2.22421	1.58006	1.93517	INSR
ENSG00000074966	ENSG00000074966_at	2.22241	1.642	1.93517	TXK
ENSG00000167380	ENSG00000167380_at	2.22003	1.38026	1.93517	ZNF226
ENSG00000143970	ENSG00000143970_at	2.20941	1.60993	1.93517	ASXL2
ENSG00000099290	ENSG00000099290_at	2.20818	1.54902	1.93517	WASHC2A
ENSG00000115129	ENSG00000115129_at	2.20551	1.81547	1.93517	TP53I3
ENSG00000123352	ENSG00000123352_at	2.20525	1.39147	1.93517	SPATS2
ENSG00000130150	ENSG00000130150_at	2.20517	1.45466	1.93517	MOSPD2
ENSG00000066739	ENSG00000066739_at	2.19853	1.44497	1.93517	ATG2B
ENSG00000183856	ENSG00000183856_at	2.19589	1.93403	1.93517	IQGAP3
ENSG00000084092	ENSG00000084092_at	2.19539	1.45192	1.93517	NOA1
ENSG00000099958	ENSG00000099958_at	2.1942	1.54898	1.93517	DERL3
ENSG00000138036	ENSG00000138036_at	2.19378	1.59347	1.93517	DYNC2LI1
ENSG00000104427	ENSG00000104427_at	2.19171	1.45871	1.93517	ZC2HC1A
ENSG00000198625	ENSG00000198625_at	2.19144	1.42621	1.93517	MDM4
ENSG00000096093	ENSG00000096093_at	2.18993	1.56557	1.93517	EFHC1
ENSG00000001631	ENSG00000001631_at	2.18555	1.54526	1.93517	KRIT1
ENSG00000259330	ENSG00000259330_at	2.18425	1.81775	1.93517	INAFM2
ENSG00000122224	ENSG00000122224_at	2.18406	1.6292	1.93517	LY9
ENSG00000089050	ENSG00000089050_at	2.18401	1.41662	1.93517	RBBP9
ENSG00000215218	ENSG00000215218_at	2.18043	1.58729	1.93517	UBE2QL1
ENSG00000113163	ENSG00000113163_at	2.17975	1.4705	1.93517	COL4A3BP
ENSG00000163312	ENSG00000163312_at	2.17231	1.39075	1.93517	HELQ
ENSG00000109458	ENSG00000109458_at	2.17006	1.69378	1.93517	GAB1
ENSG00000204287	ENSG00000204287_at	2.16793	1.51179	1.93517	HLA-DRA
ENSG00000158528	ENSG00000158528_at	2.16247	2.58547	1.93517	PPP1R9A
ENSG00000115828	ENSG00000115828_at	2.16099	1.41947	1.93517	QPCT
ENSG00000196116	ENSG00000196116_at	2.16053	1.6041	1.93517	TDRD7
ENSG00000173218	ENSG00000173218_at	2.15904	1.43951	1.93517	VANGL1
ENSG00000105851	ENSG00000105851_at	2.15239	1.58592	1.93517	PIK3CG
ENSG00000168938	ENSG00000168938_at	2.14828	2.35793	1.93517	PPIC
ENSG00000179941	ENSG00000179941_at	2.147	1.73922	1.93517	BBS10
ENSG00000185905	ENSG00000185905_at	2.14428	1.83702	1.93517	C16orf54
ENSG00000188641	ENSG00000188641_at	2.14307	1.47394	1.93517	DPYD
ENSG00000177853	ENSG00000177853_at	2.14269	1.64204	1.93517	ZNF518A
ENSG00000174501	ENSG00000174501_at	2.14199	1.62107	1.93517	ANKRD36C
ENSG00000115459	ENSG00000115459_at	2.14146	1.48152	1.93517	ELMOD3
ENSG00000127603	ENSG00000127603_at	2.13987	1.52332	1.93517	MACF1
ENSG00000142511	ENSG00000142511_at	2.1397	1.44582	1.93517	GPR32
ENSG00000163702	ENSG00000163702_at	2.13958	1.6555	1.93517	IL17RC
ENSG00000167004	ENSG00000167004_at	2.13759	1.45737	1.93517	PDIA3
ENSG00000110934	ENSG00000110934_at	2.13615	1.56706	1.93517	BIN2
ENSG00000214215	ENSG00000214215_at	2.13525	1.35608	1.93517	C12orf74
ENSG00000159433	ENSG00000159433_at	2.13104	1.3869	1.93517	STARD9
ENSG00000204569	ENSG00000204569_at	2.12848	1.47885	1.93517	PPP1R10
ENSG00000135269	ENSG00000135269_at	2.12138	1.46284	1.93517	TES
ENSG00000164327	ENSG00000164327_at	2.12057	1.37171	1.93517	RICTOR
ENSG00000146425	ENSG00000146425_at	2.11699	1.7547	1.93517	DYNLT1
ENSG00000137960	ENSG00000137960_at	2.11607	1.76834	1.93517	GIPC2
ENSG00000059728	ENSG00000059728_at	2.10979	1.52819	1.93517	MXD1
ENSG00000107201	ENSG00000107201_at	2.10562	1.37835	1.93517	DDX58
ENSG00000117305	ENSG00000117305_at	2.10442	1.47144	1.93517	HMGCL
ENSG00000146776	ENSG00000146776_at	2.10383	1.46137	1.93517	ATXN7L1
ENSG00000111816	ENSG00000111816_at	2.1035	1.56042	1.93517	FRK
ENSG00000112902	ENSG00000112902_at	2.10335	1.97663	1.93517	SEMA5A
ENSG00000135766	ENSG00000135766_at	2.1001	1.37501	1.93517	EGLN1
ENSG00000145016	ENSG00000145016_at	2.09997	1.69953	1.93517	RUBCN
ENSG00000122986	ENSG00000122986_at	2.09917	2.22785	1.93517	HVCN1
ENSG00000136870	ENSG00000136870_at	2.09499	1.50834	1.93517	ZNF189
ENSG00000102316	ENSG00000102316_at	2.09265	1.69436	1.93517	MAGED2
ENSG00000133059	ENSG00000133059_at	2.09257	1.39993	1.93517	DSTYK
ENSG00000106052	ENSG00000106052_at	2.09035	1.35484	1.93517	TAX1BP1
ENSG00000109944	ENSG00000109944_at	2.09006	1.66486	1.93517	C11orf63
ENSG00000076321	ENSG00000076321_at	2.08919	1.47539	1.93517	KLHL20
ENSG00000033627	ENSG00000033627_at	2.08903	2.15688	1.93517	ATP6V0A1
ENSG00000206337	ENSG00000206337_at	2.0818	1.71302	1.93517	HCP5
ENSG00000133114	ENSG00000133114_at	2.07959	1.37875	1.93517	GPALPP1
ENSG00000107443	ENSG00000107443_at	-2.29493	0.574652	1.93517	CCNJ
ENSG00000100418	ENSG00000100418_at	-2.29175	0.554255	1.93517	DESI1
ENSG00000132768	ENSG00000132768_at	-2.29042	0.673518	1.93517	DPH2
ENSG00000169245	ENSG00000169245_at	-2.27702	0.353199	1.93517	CXCL10
ENSG00000132361	ENSG00000132361_at	-2.27669	0.603965	1.93517	CLUH
ENSG00000196305	ENSG00000196305_at	-2.2748	0.557547	1.93517	IARS
ENSG00000189306	ENSG00000189306_at	-2.27275	0.611317	1.93517	RRP7A
ENSG00000174775	ENSG00000174775_at	-2.27274	0.719179	1.93517	HRAS
ENSG00000104738	ENSG00000104738_at	-2.27188	0.600142	1.93517	MCM4
ENSG00000116285	ENSG00000116285_at	-2.27014	0.665752	1.93517	ERRFI1
ENSG00000111666	ENSG00000111666_at	-2.26792	0.641202	1.93517	CHPT1
ENSG00000111846	ENSG00000111846_at	-2.26696	0.740868	1.93517	GCNT2
ENSG00000074800	ENSG00000074800_at	-2.26282	0.665585	1.93517	ENO1
ENSG00000179873	ENSG00000179873_at	-2.2556	0.566735	1.93517	NLRP11
ENSG00000130382	ENSG00000130382_at	-2.25539	0.686228	1.93517	MLLT1
ENSG00000091127	ENSG00000091127_at	-2.25493	0.539937	1.93517	PUS7
ENSG00000102452	ENSG00000102452_at	-2.25463	0.483689	1.93517	NALCN
ENSG00000109917	ENSG00000109917_at	-2.25157	0.676099	1.93517	ZPR1
ENSG00000205339	ENSG00000205339_at	-2.25152	0.686433	1.93517	IPO7
ENSG00000118894	ENSG00000118894_at	-2.25072	0.572245	1.93517	EEF2KMT
ENSG00000198176	ENSG00000198176_at	-2.2502	0.545842	1.93517	TFDP1
ENSG00000130024	ENSG00000130024_at	-2.24884	0.62058	1.93517	PHF10
ENSG00000204564	ENSG00000204564_at	-2.24872	0.705797	1.93517	C6orf136
ENSG00000071537	ENSG00000071537_at	-2.24791	0.609053	1.93517	SEL1L
ENSG00000100216	ENSG00000100216_at	-2.24039	0.517776	1.93517	TOMM22
ENSG00000065328	ENSG00000065328_at	-2.23788	0.498195	1.93517	MCM10
ENSG00000111348	ENSG00000111348_at	-2.23607	0.715115	1.93517	ARHGDIB
ENSG00000181026	ENSG00000181026_at	-2.2349	0.633218	1.93517	AEN
ENSG00000111641	ENSG00000111641_at	-2.23483	0.718616	1.93517	NOP2
ENSG00000099817	ENSG00000099817_at	-2.23124	0.676164	1.93517	POLR2E
ENSG00000079459	ENSG00000079459_at	-2.23025	0.67837	1.93517	FDFT1
ENSG00000277161	ENSG00000277161_at	-2.23023	0.527035	1.93517	PIGW
ENSG00000133119	ENSG00000133119_at	-2.2297	0.5807	1.93517	RFC3
ENSG00000160193	ENSG00000160193_at	-2.2294	0.688036	1.93517	WDR4
ENSG00000133265	ENSG00000133265_at	-2.22834	0.685707	1.93517	HSPBP1
ENSG00000164134	ENSG00000164134_at	-2.22479	0.495423	1.93517	NAA15
ENSG00000156471	ENSG00000156471_at	-2.22398	0.557583	1.93517	PTDSS1
ENSG00000018699	ENSG00000018699_at	-2.22326	0.599173	1.93517	TTC27
ENSG00000164338	ENSG00000164338_at	-2.21996	0.643955	1.93517	UTP15
ENSG00000104687	ENSG00000104687_at	-2.21994	0.726685	1.93517	GSR
ENSG00000178966	ENSG00000178966_at	-2.21971	0.610408	1.93517	RMI1
ENSG00000130725	ENSG00000130725_at	-2.21831	0.68029	1.93517	UBE2M
ENSG00000115758	ENSG00000115758_at	-2.21786	0.682524	1.93517	ODC1
ENSG00000085511	ENSG00000085511_at	-2.21579	0.654404	1.93517	MAP3K4
ENSG00000159842	ENSG00000159842_at	-2.21184	0.556097	1.93517	ABR
ENSG00000111670	ENSG00000111670_at	-2.20541	0.682368	1.93517	GNPTAB
ENSG00000102898	ENSG00000102898_at	-2.2022	0.695929	1.93517	NUTF2
ENSG00000261115	ENSG00000261115_at	-2.20065	0.628639	1.93517	TMEM178B
ENSG00000155506	ENSG00000155506_at	-2.1966	0.615614	1.93517	LARP1
ENSG00000197498	ENSG00000197498_at	-2.18545	0.500416	1.93517	RPF2
ENSG00000152556	ENSG00000152556_at	-2.18143	0.558766	1.93517	PFKM
ENSG00000142207	ENSG00000142207_at	-2.18012	0.60291	1.93517	URB1
ENSG00000083857	ENSG00000083857_at	-2.17927	0.624637	1.93517	FAT1
ENSG00000153904	ENSG00000153904_at	-2.1792	0.543519	1.93517	DDAH1
ENSG00000100522	ENSG00000100522_at	-2.1743	0.597375	1.93517	GNPNAT1
ENSG00000172159	ENSG00000172159_at	-2.17169	0.557019	1.93517	FRMD3
ENSG00000138867	ENSG00000138867_at	-2.17162	0.741839	1.93517	GUCD1
ENSG00000139514	ENSG00000139514_at	-2.16985	0.591241	1.93517	SLC7A1
ENSG00000115875	ENSG00000115875_at	-2.16962	0.653161	1.93517	SRSF7
ENSG00000276043	ENSG00000276043_at	-2.16838	0.494574	1.93517	UHRF1
ENSG00000136933	ENSG00000136933_at	-2.16714	0.559332	1.93517	RABEPK
ENSG00000131669	ENSG00000131669_at	-2.16157	0.607161	1.93517	NINJ1
ENSG00000007923	ENSG00000007923_at	-2.15792	0.691986	1.93517	DNAJC11
ENSG00000183684	ENSG00000183684_at	-2.15558	0.642657	1.93517	ALYREF
ENSG00000106105	ENSG00000106105_at	-2.14882	0.661169	1.93517	GARS
ENSG00000138018	ENSG00000138018_at	-2.14632	0.605625	1.93517	SELENOI
ENSG00000164933	ENSG00000164933_at	-2.14627	0.587536	1.93517	SLC25A32
ENSG00000173156	ENSG00000173156_at	-2.14225	0.639815	1.93517	RHOD
ENSG00000188130	ENSG00000188130_at	-2.142	0.723446	1.93517	MAPK12
ENSG00000152700	ENSG00000152700_at	-2.14147	0.680675	1.93517	SAR1B
ENSG00000126524	ENSG00000126524_at	-2.13483	0.566232	1.93517	SBDS
ENSG00000204576	ENSG00000204576_at	-2.13278	0.581021	1.93517	PRR3
ENSG00000226025	ENSG00000226025_at	-2.13275	0.623923	1.93517	0
ENSG00000235173	ENSG00000235173_at	-2.1292	0.718981	1.93517	HGH1
ENSG00000100567	ENSG00000100567_at	-2.12705	0.59401	1.93517	PSMA3
ENSG00000152147	ENSG00000152147_at	-2.12674	0.723846	1.93517	GEMIN6
ENSG00000120158	ENSG00000120158_at	-2.12575	0.555277	1.93517	RCL1
ENSG00000162894	ENSG00000162894_at	-2.12553	0.679572	1.93517	FCMR
ENSG00000198805	ENSG00000198805_at	-2.12383	0.604724	1.93517	PNP
ENSG00000114767	ENSG00000114767_at	-2.12067	0.722246	1.93517	RRP9
ENSG00000100416	ENSG00000100416_at	-2.11773	0.751262	1.93517	TRMU
ENSG00000165704	ENSG00000165704_at	-2.11759	0.615465	1.93517	HPRT1
ENSG00000117174	ENSG00000117174_at	-2.11609	0.643874	1.93517	ZNHIT6
ENSG00000116120	ENSG00000116120_at	-2.11204	0.590959	1.93517	FARSB
ENSG00000171202	ENSG00000171202_at	-2.11131	0.561889	1.93517	TMEM126A
ENSG00000163468	ENSG00000163468_at	-2.11055	0.729602	1.93517	CCT3
ENSG00000146072	ENSG00000146072_at	-2.10847	0.696299	1.93517	TNFRSF21
ENSG00000135372	ENSG00000135372_at	-2.10641	0.686007	1.93517	NAT10
ENSG00000149403	ENSG00000149403_at	-2.10408	0.581523	1.93517	GRIK4
ENSG00000090861	ENSG00000090861_at	-2.10392	0.73194	1.93517	AARS
ENSG00000138363	ENSG00000138363_at	-2.10356	0.67523	1.93517	ATIC
ENSG00000151914	ENSG00000151914_at	-2.10074	0.7219	1.93517	DST
ENSG00000132423	ENSG00000132423_at	-2.09933	0.753441	1.93517	COQ3
ENSG00000137766	ENSG00000137766_at	-2.09904	0.507174	1.93517	UNC13C
ENSG00000163558	ENSG00000163558_at	2.07732	1.62059	3.16468	PRKCI
ENSG00000183092	ENSG00000183092_at	2.07561	1.40758	3.16468	BEGAIN
ENSG00000163705	ENSG00000163705_at	2.07273	1.4316	3.16468	FANCD2OS
ENSG00000153896	ENSG00000153896_at	2.07212	1.41621	3.16468	ZNF599
ENSG00000189298	ENSG00000189298_at	2.0718	1.46352	3.16468	ZKSCAN3
ENSG00000163346	ENSG00000163346_at	2.07116	1.57364	3.16468	PBXIP1
ENSG00000175203	ENSG00000175203_at	2.07102	1.36685	3.16468	DCTN2
ENSG00000153253	ENSG00000153253_at	2.06984	2.21927	3.16468	SCN3A
ENSG00000163719	ENSG00000163719_at	2.06931	1.34499	3.16468	MTMR14
ENSG00000185808	ENSG00000185808_at	2.06877	1.44846	3.16468	PIGP
ENSG00000127951	ENSG00000127951_at	2.0676	1.78313	3.16468	FGL2
ENSG00000068305	ENSG00000068305_at	2.06706	1.42799	3.16468	MEF2A
ENSG00000204138	ENSG00000204138_at	2.06286	1.60092	3.16468	PHACTR4
ENSG00000138587	ENSG00000138587_at	2.0625	1.39588	3.16468	MNS1
ENSG00000121989	ENSG00000121989_at	2.062	1.69398	3.16468	ACVR2A
ENSG00000105755	ENSG00000105755_at	2.06172	1.73984	3.16468	ETHE1
ENSG00000133805	ENSG00000133805_at	2.06103	1.57646	3.16468	AMPD3
ENSG00000106537	ENSG00000106537_at	2.05129	1.54762	3.16468	TSPAN13
ENSG00000058063	ENSG00000058063_at	2.05011	1.5389	3.16468	ATP11B
ENSG00000162511	ENSG00000162511_at	2.05004	1.45798	3.16468	LAPTM5
ENSG00000166912	ENSG00000166912_at	2.04961	1.63317	3.16468	MTMR10
ENSG00000164543	ENSG00000164543_at	2.0457	1.66054	3.16468	STK17A
ENSG00000138435	ENSG00000138435_at	2.04329	1.91119	3.16468	CHRNA1
ENSG00000117616	ENSG00000117616_at	2.04277	1.99205	3.16468	RSRP1
ENSG00000163637	ENSG00000163637_at	2.04225	1.55999	3.16468	PRICKLE2
ENSG00000108840	ENSG00000108840_at	2.03935	1.38515	3.16468	HDAC5
ENSG00000139354	ENSG00000139354_at	2.03771	1.54478	3.16468	GAS2L3
ENSG00000135643	ENSG00000135643_at	2.03655	1.42735	3.16468	KCNMB4
ENSG00000184584	ENSG00000184584_at	2.03526	1.44377	3.16468	TMEM173
ENSG00000121577	ENSG00000121577_at	2.03423	1.759	3.16468	POPDC2
ENSG00000088727	ENSG00000088727_at	2.03083	1.51414	3.16468	KIF9
ENSG00000121858	ENSG00000121858_at	2.0293	2.21414	3.16468	TNFSF10
ENSG00000112378	ENSG00000112378_at	2.02295	1.58096	3.16468	PERP
ENSG00000197217	ENSG00000197217_at	2.01719	1.4282	3.16468	ENTPD4
ENSG00000166068	ENSG00000166068_at	2.00802	1.37486	3.16468	SPRED1
ENSG00000197779	ENSG00000197779_at	2.00657	1.57587	3.16468	ZNF81
ENSG00000175155	ENSG00000175155_at	2.00638	1.81045	3.16468	YPEL2
ENSG00000117614	ENSG00000117614_at	2.00496	1.34369	3.16468	SYF2
ENSG00000156535	ENSG00000156535_at	2.00214	1.6017	3.16468	CD109
ENSG00000150093	ENSG00000150093_at	2.00081	1.70916	3.16468	ITGB1
ENSG00000077063	ENSG00000077063_at	2.00077	1.87153	3.16468	CTTNBP2
ENSG00000135540	ENSG00000135540_at	1.99933	1.48344	3.16468	NHSL1
ENSG00000133872	ENSG00000133872_at	1.99834	1.33337	3.16468	SARAF
ENSG00000137269	ENSG00000137269_at	1.99508	1.55153	3.16468	LRRC1
ENSG00000138172	ENSG00000138172_at	1.99391	1.66654	3.16468	CALHM2
ENSG00000173890	ENSG00000173890_at	1.99193	1.42751	3.16468	GPR160
ENSG00000016864	ENSG00000016864_at	1.99111	1.44774	3.16468	GLT8D1
ENSG00000175573	ENSG00000175573_at	1.9893	1.66417	3.16468	C11orf68
ENSG00000148908	ENSG00000148908_at	1.98737	1.38814	3.16468	RGS10
ENSG00000168394	ENSG00000168394_at	1.98661	1.5052	3.16468	TAP1
ENSG00000086062	ENSG00000086062_at	1.98609	1.38075	3.16468	B4GALT1
ENSG00000135164	ENSG00000135164_at	1.9838	1.37072	3.16468	DMTF1
ENSG00000225190	ENSG00000225190_at	1.98322	1.87763	3.16468	PLEKHM1
ENSG00000164331	ENSG00000164331_at	1.98127	1.50752	3.16468	ANKRA2
ENSG00000093072	ENSG00000093072_at	1.97969	1.66819	3.16468	ADA2
ENSG00000123146	ENSG00000123146_at	1.97833	2.1951	3.16468	ADGRE5
ENSG00000183486	ENSG00000183486_at	1.97571	2.00267	3.16468	MX2
ENSG00000085982	ENSG00000085982_at	1.97416	1.5619	3.16468	USP40
ENSG00000234745	ENSG00000234745_at	1.97342	1.39104	3.16468	HLA-B
ENSG00000184492	ENSG00000184492_at	1.97216	1.66882	3.16468	FOXD4L1
ENSG00000115306	ENSG00000115306_at	1.97126	1.42461	3.16468	SPTBN1
ENSG00000189077	ENSG00000189077_at	1.97077	1.55073	3.16468	TMEM120A
ENSG00000166801	ENSG00000166801_at	1.96921	1.56917	3.16468	FAM111A
ENSG00000111331	ENSG00000111331_at	1.96553	1.57273	3.16468	OAS3
ENSG00000137752	ENSG00000137752_at	1.96537	1.57804	3.16468	CASP1
ENSG00000119411	ENSG00000119411_at	1.9644	1.38428	3.16468	BSPRY
ENSG00000076513	ENSG00000076513_at	1.96068	1.41832	3.16468	ANKRD13A
ENSG00000136048	ENSG00000136048_at	1.95632	1.59344	3.16468	DRAM1
ENSG00000135976	ENSG00000135976_at	1.95453	1.53615	3.16468	ANKRD36
ENSG00000125304	ENSG00000125304_at	1.95318	1.34861	3.16468	TM9SF2
ENSG00000135924	ENSG00000135924_at	1.95171	1.4396	3.16468	DNAJB2
ENSG00000115525	ENSG00000115525_at	1.95039	1.55871	3.16468	ST3GAL5
ENSG00000162976	ENSG00000162976_at	1.95011	1.46184	3.16468	PQLC3
ENSG00000103490	ENSG00000103490_at	1.95007	1.47042	3.16468	PYCARD
ENSG00000204428	ENSG00000204428_at	1.94998	1.65095	3.16468	LY6G5C
ENSG00000123636	ENSG00000123636_at	1.94965	1.53557	3.16468	BAZ2B
ENSG00000111886	ENSG00000111886_at	1.9492	1.63907	3.16468	GABRR2
ENSG00000080298	ENSG00000080298_at	1.94621	1.58473	3.16468	RFX3
ENSG00000035403	ENSG00000035403_at	1.9459	1.94463	3.16468	VCL
ENSG00000151458	ENSG00000151458_at	1.94006	1.75513	3.16468	ANKRD50
ENSG00000151575	ENSG00000151575_at	1.93991	1.41736	3.16468	TEX9
ENSG00000196981	ENSG00000196981_at	1.93222	1.60312	3.16468	WDR5B
ENSG00000172057	ENSG00000172057_at	1.9302	1.34603	3.16468	ORMDL3
ENSG00000125772	ENSG00000125772_at	1.93015	1.95928	3.16468	GPCPD1
ENSG00000131375	ENSG00000131375_at	1.92905	1.32123	3.16468	CAPN7
ENSG00000059804	ENSG00000059804_at	1.927	1.53281	3.16468	SLC2A3
ENSG00000024048	ENSG00000024048_at	1.92495	1.50871	3.16468	UBR2
ENSG00000102007	ENSG00000102007_at	1.92405	1.33553	3.16468	PLP2
ENSG00000137575	ENSG00000137575_at	1.92333	1.54316	3.16468	SDCBP
ENSG00000196167	ENSG00000196167_at	1.92329	1.37057	3.16468	COLCA1
ENSG00000118482	ENSG00000118482_at	1.92017	1.37391	3.16468	PHF3
ENSG00000107854	ENSG00000107854_at	1.91859	1.34681	3.16468	TNKS2
ENSG00000152219	ENSG00000152219_at	1.91437	1.33221	3.16468	ARL14EP
ENSG00000184897	ENSG00000184897_at	1.91304	1.58926	3.16468	H1FX
ENSG00000089177	ENSG00000089177_at	1.91253	1.41401	3.16468	KIF16B
ENSG00000111785	ENSG00000111785_at	1.91151	1.29393	3.16468	RIC8B
ENSG00000185158	ENSG00000185158_at	1.91006	1.52399	3.16468	LRRC37B
ENSG00000167637	ENSG00000167637_at	1.90863	1.50862	3.16468	ZNF283
ENSG00000013561	ENSG00000013561_at	1.90851	1.44299	3.16468	RNF14
ENSG00000078142	ENSG00000078142_at	1.90807	1.51751	3.16468	PIK3C3
ENSG00000172175	ENSG00000172175_at	1.90525	1.6036	3.16468	MALT1
ENSG00000109680	ENSG00000109680_at	1.90466	1.46907	3.16468	TBC1D19
ENSG00000163875	ENSG00000163875_at	1.90422	1.31757	3.16468	MEAF6
ENSG00000256525	ENSG00000256525_at	1.90389	1.58421	3.16468	POLG2
ENSG00000113356	ENSG00000113356_at	-2.09004	0.605796	3.16468	POLR3G
ENSG00000168827	ENSG00000168827_at	-2.08909	0.749976	3.16468	GFM1
ENSG00000179431	ENSG00000179431_at	-2.08762	0.725919	3.16468	FJX1
ENSG00000156697	ENSG00000156697_at	-2.08685	0.545766	3.16468	UTP14A
ENSG00000065150	ENSG00000065150_at	-2.08539	0.676491	3.16468	IPO5
ENSG00000134375	ENSG00000134375_at	-2.08538	0.653607	3.16468	TIMM17A
ENSG00000170606	ENSG00000170606_at	-2.0742	0.69882	3.16468	HSPA4
ENSG00000136450	ENSG00000136450_at	-2.06709	0.719202	3.16468	SRSF1
ENSG00000112715	ENSG00000112715_at	-2.06646	0.619582	3.16468	VEGFA
ENSG00000139324	ENSG00000139324_at	-2.06581	0.702763	3.16468	TMTC3
ENSG00000213585	ENSG00000213585_at	-2.06545	0.672099	3.16468	VDAC1
ENSG00000103342	ENSG00000103342_at	-2.06351	0.677935	3.16468	GSPT1
ENSG00000085998	ENSG00000085998_at	-2.06257	0.691638	3.16468	POMGNT1
ENSG00000128266	ENSG00000128266_at	-2.06217	0.597589	3.16468	GNAZ
ENSG00000164818	ENSG00000164818_at	-2.05966	0.745665	3.16468	DNAAF5
ENSG00000171311	ENSG00000171311_at	-2.05945	0.642328	3.16468	EXOSC1
ENSG00000048162	ENSG00000048162_at	-2.05934	0.42498	3.16468	NOP16
ENSG00000111880	ENSG00000111880_at	-2.05926	0.702411	3.16468	RNGTT
ENSG00000164180	ENSG00000164180_at	-2.05668	0.639168	3.16468	TMEM161B
ENSG00000120942	ENSG00000120942_at	-2.05576	0.588467	3.16468	UBIAD1
ENSG00000089902	ENSG00000089902_at	-2.05321	0.558874	3.16468	RCOR1
ENSG00000167491	ENSG00000167491_at	-2.05297	0.576779	3.16468	GATAD2A
ENSG00000117118	ENSG00000117118_at	-2.05289	0.696407	3.16468	SDHB
ENSG00000223609	ENSG00000223609_at	-2.05069	0.62585	3.16468	HBD
ENSG00000083312	ENSG00000083312_at	-2.04983	0.682949	3.16468	TNPO1
ENSG00000164120	ENSG00000164120_at	-2.04912	0.56467	3.16468	HPGD
ENSG00000119969	ENSG00000119969_at	-2.04774	0.618271	3.16468	HELLS
ENSG00000070669	ENSG00000070669_at	-2.04516	0.561207	3.16468	ASNS
ENSG00000111696	ENSG00000111696_at	-2.041	0.516899	3.16468	NT5DC3
ENSG00000074695	ENSG00000074695_at	-2.03654	0.744808	3.16468	LMAN1
ENSG00000173145	ENSG00000173145_at	-2.03527	0.53369	3.16468	NOC3L
ENSG00000012660	ENSG00000012660_at	-2.03307	0.713958	3.16468	ELOVL5
ENSG00000133657	ENSG00000133657_at	-2.02978	0.65049	3.16468	ATP13A3
ENSG00000066583	ENSG00000066583_at	-2.02964	0.717338	3.16468	ISOC1
ENSG00000164038	ENSG00000164038_at	-2.02941	0.573321	3.16468	SLC9B2
ENSG00000174013	ENSG00000174013_at	-2.02485	0.582402	3.16468	FBXO45
ENSG00000135624	ENSG00000135624_at	-2.02458	0.575942	3.16468	CCT7
ENSG00000076604	ENSG00000076604_at	-2.02429	0.602718	3.16468	TRAF4
ENSG00000136950	ENSG00000136950_at	-2.02207	0.677699	3.16468	ARPC5L
ENSG00000064692	ENSG00000064692_at	-2.02197	0.438273	3.16468	SNCAIP
ENSG00000113649	ENSG00000113649_at	-2.02178	0.705415	3.16468	TCERG1
ENSG00000164465	ENSG00000164465_at	-2.01765	0.56562	3.16468	DCBLD1
ENSG00000214160	ENSG00000214160_at	-2.01619	0.706615	3.16468	ALG3
ENSG00000141668	ENSG00000141668_at	-2.01576	0.664993	3.16468	CBLN2
ENSG00000140740	ENSG00000140740_at	-2.01573	0.671923	3.16468	UQCRC2
ENSG00000104885	ENSG00000104885_at	-2.01515	0.647661	3.16468	DOT1L
ENSG00000085840	ENSG00000085840_at	-2.01229	0.56636	3.16468	ORC1
ENSG00000065989	ENSG00000065989_at	-2.0116	0.677965	3.16468	PDE4A
ENSG00000138795	ENSG00000138795_at	-2.00787	0.637485	3.16468	LEF1
ENSG00000022840	ENSG00000022840_at	-2.00689	0.597561	3.16468	RNF10
ENSG00000147804	ENSG00000147804_at	-2.00687	0.670178	3.16468	SLC39A4
ENSG00000139343	ENSG00000139343_at	-2.00663	0.573123	3.16468	SNRPF
ENSG00000166902	ENSG00000166902_at	-2.00433	0.732447	3.16468	MRPL16
ENSG00000137168	ENSG00000137168_at	-2.00356	0.561	3.16468	PPIL1
ENSG00000183943	ENSG00000183943_at	-2.00312	0.732523	3.16468	PRKX
ENSG00000116688	ENSG00000116688_at	-2.00145	0.644677	3.16468	MFN2
ENSG00000066044	ENSG00000066044_at	-2.00127	0.745454	3.16468	ELAVL1
ENSG00000113013	ENSG00000113013_at	-2.0005	0.60026	3.16468	HSPA9
ENSG00000109466	ENSG00000109466_at	-2.00021	0.65118	3.16468	KLHL2
ENSG00000136444	ENSG00000136444_at	-1.99924	0.759893	3.16468	RSAD1
ENSG00000184787	ENSG00000184787_at	-1.99887	0.633691	3.16468	UBE2G2
ENSG00000076716	ENSG00000076716_at	-1.99773	0.690206	3.16468	GPC4
ENSG00000130332	ENSG00000130332_at	-1.9966	0.664491	3.16468	LSM7
ENSG00000144136	ENSG00000144136_at	-1.99567	0.55369	3.16468	SLC20A1
ENSG00000115307	ENSG00000115307_at	-1.99498	0.738054	3.16468	AUP1
ENSG00000130164	ENSG00000130164_at	-1.99419	0.593041	3.16468	LDLR
ENSG00000132394	ENSG00000132394_at	-1.99375	0.711644	3.16468	EEFSEC
ENSG00000160877	ENSG00000160877_at	-1.99103	0.615491	3.16468	NACC1
ENSG00000070423	ENSG00000070423_at	-1.99027	0.638841	3.16468	RNF126
ENSG00000147676	ENSG00000147676_at	-1.98629	0.646994	3.16468	MAL2
ENSG00000153551	ENSG00000153551_at	-1.98581	0.611666	3.16468	CMTM7
ENSG00000057704	ENSG00000057704_at	-1.98502	0.692318	3.16468	TMCC3
ENSG00000117505	ENSG00000117505_at	-1.98254	0.745582	3.16468	DR1
ENSG00000154518	ENSG00000154518_at	-1.97736	0.719701	3.16468	ATP5G3
ENSG00000113387	ENSG00000113387_at	-1.97702	0.706052	3.16468	SUB1
ENSG00000184831	ENSG00000184831_at	-1.97593	0.544149	3.16468	APOO
ENSG00000184178	ENSG00000184178_at	-1.97531	0.60492	3.16468	SCFD2
ENSG00000117643	ENSG00000117643_at	-1.97451	0.732324	3.16468	MAN1C1
ENSG00000150768	ENSG00000150768_at	-1.97437	0.707054	3.16468	DLAT
ENSG00000144867	ENSG00000144867_at	-1.97419	0.565785	3.16468	SRPRB
ENSG00000168268	ENSG00000168268_at	-1.97383	0.652517	3.16468	NT5DC2
ENSG00000184216	ENSG00000184216_at	-1.97159	0.73776	3.16468	IRAK1
ENSG00000163344	ENSG00000163344_at	-1.97026	0.691182	3.16468	PMVK
ENSG00000116062	ENSG00000116062_at	-1.96989	0.665652	3.16468	MSH6
ENSG00000198301	ENSG00000198301_at	-1.96778	0.709363	3.16468	SDAD1
ENSG00000115207	ENSG00000115207_at	-1.96736	0.617196	3.16468	GTF3C2
ENSG00000196365	ENSG00000196365_at	-1.96693	0.60079	3.16468	LONP1
ENSG00000125445	ENSG00000125445_at	-1.96591	0.695004	3.16468	MRPS7
ENSG00000140320	ENSG00000140320_at	-1.96584	0.705072	3.16468	BAHD1
ENSG00000205208	ENSG00000205208_at	-1.96486	0.652794	3.16468	C4orf46
ENSG00000148840	ENSG00000148840_at	-1.96423	0.649875	3.16468	PPRC1
ENSG00000138074	ENSG00000138074_at	-1.96313	0.723379	3.16468	SLC5A6
ENSG00000108828	ENSG00000108828_at	-1.96183	0.593705	3.16468	VAT1
ENSG00000186416	ENSG00000186416_at	-1.95687	0.68719	3.16468	NKRF
ENSG00000092201	ENSG00000092201_at	-1.95677	0.578386	3.16468	SUPT16H
ENSG00000122122	ENSG00000122122_at	-1.95385	0.589297	3.16468	SASH3
ENSG00000175054	ENSG00000175054_at	-1.95374	0.605066	3.16468	ATR
ENSG00000197771	ENSG00000197771_at	-1.95328	0.625966	3.16468	MCMBP
ENSG00000118246	ENSG00000118246_at	-1.952	0.57638	3.16468	FASTKD2
ENSG00000127334	ENSG00000127334_at	-1.95189	0.754345	3.16468	DYRK2
ENSG00000104131	ENSG00000104131_at	-1.95183	0.649146	3.16468	EIF3J
ENSG00000187079	ENSG00000187079_at	-1.95177	0.714828	3.16468	TEAD1
ENSG00000007968	ENSG00000007968_at	-1.94948	0.548436	3.16468	E2F2
ENSG00000181472	ENSG00000181472_at	-1.9469	0.677153	3.16468	ZBTB2
ENSG00000128694	ENSG00000128694_at	-1.94638	0.736938	3.16468	OSGEPL1
ENSG00000093009	ENSG00000093009_at	-1.94635	0.55977	3.16468	CDC45
ENSG00000132507	ENSG00000132507_at	-1.94562	0.633202	3.16468	EIF5A
ENSG00000149089	ENSG00000149089_at	-1.94556	0.484124	3.16468	APIP
ENSG00000100591	ENSG00000100591_at	-1.94342	0.622342	3.16468	AHSA1
ENSG00000164283	ENSG00000164283_at	-1.94249	0.731684	3.16468	ESM1
ENSG00000135925	ENSG00000135925_at	-1.94043	0.774987	3.16468	WNT10A
ENSG00000137285	ENSG00000137285_at	-1.93977	0.519371	3.16468	TUBB2B
ENSG00000132646	ENSG00000132646_at	-1.93937	0.574609	3.16468	PCNA
ENSG00000100138	ENSG00000100138_at	-1.93176	0.68109	3.16468	SNU13
ENSG00000224531	ENSG00000224531_at	-1.92986	0.696598	3.16468	SMIM13
ENSG00000132153	ENSG00000132153_at	-1.92801	0.687802	3.16468	DHX30
ENSG00000165474	ENSG00000165474_at	-1.92516	0.580351	3.16468	GJB2
ENSG00000204394	ENSG00000204394_at	-1.92399	0.660034	3.16468	VARS
ENSG00000278053	ENSG00000278053_at	-1.92265	0.776033	3.16468	DDX52
ENSG00000133316	ENSG00000133316_at	-1.92138	0.658196	3.16468	WDR74
ENSG00000165392	ENSG00000165392_at	-1.92029	0.666338	3.16468	WRN
ENSG00000180828	ENSG00000180828_at	-1.91762	0.722274	3.16468	BHLHE22
ENSG00000092621	ENSG00000092621_at	-1.91744	0.553337	3.16468	PHGDH
ENSG00000159593	ENSG00000159593_at	-1.91533	0.678904	3.16468	NAE1
ENSG00000138593	ENSG00000138593_at	-1.91444	0.686111	3.16468	SECISBP2L
ENSG00000100350	ENSG00000100350_at	-1.91335	0.656953	3.16468	FOXRED2
ENSG00000149480	ENSG00000149480_at	-1.91279	0.677124	3.16468	MTA2
ENSG00000158716	ENSG00000158716_at	-1.91156	0.751786	3.16468	DUSP23
ENSG00000082512	ENSG00000082512_at	-1.90566	0.657587	3.16468	TRAF5
ENSG00000111615	ENSG00000111615_at	-1.90513	0.765357	3.16468	KRR1
ENSG00000101003	ENSG00000101003_at	-1.90459	0.573316	3.16468	GINS1
ENSG00000145332	ENSG00000145332_at	-1.90407	0.671493	3.16468	KLHL8
ENSG00000122140	ENSG00000122140_at	-1.90405	0.698843	3.16468	MRPS2
ENSG00000182378	ENSG00000182378_at	-1.9029	0.592883	3.16468	PLCXD1
ENSG00000130726	ENSG00000130726_at	-1.90226	0.662416	3.16468	TRIM28
ENSG00000165802	ENSG00000165802_at	-1.90129	0.663048	3.16468	NSMF
ENSG00000189091	ENSG00000189091_at	-1.90025	0.664204	3.16468	SF3B3
ENSG00000153707	ENSG00000153707_at	-1.89957	0.54801	3.16468	PTPRD
ENSG00000116473	ENSG00000116473_at	-1.89865	0.693029	3.16468	RAP1A
ENSG00000107551	ENSG00000107551_at	-1.8977	0.688666	3.16468	RASSF4
ENSG00000017483	ENSG00000017483_at	-1.89718	0.658494	3.16468	SLC38A5
ENSG00000159259	ENSG00000159259_at	-1.89633	0.666903	3.16468	CHAF1B
ENSG00000079387	ENSG00000079387_at	-1.89419	0.7594	3.16468	SENP1
ENSG00000239521	ENSG00000239521_at	-1.89309	0.738871	3.16468	GATS
ENSG00000090013	ENSG00000090013_at	1.90045	1.46877	4.80765	BLVRB
ENSG00000106086	ENSG00000106086_at	1.90022	1.3631	4.80765	PLEKHA8
ENSG00000196562	ENSG00000196562_at	1.89766	1.37905	4.80765	SULF2
ENSG00000100298	ENSG00000100298_at	1.89527	1.5856	4.80765	APOBEC3H
ENSG00000068912	ENSG00000068912_at	1.89373	1.42942	4.80765	ERLEC1
ENSG00000166295	ENSG00000166295_at	1.89364	1.48494	4.80765	ANAPC16
ENSG00000066135	ENSG00000066135_at	1.89239	1.39492	4.80765	KDM4A
ENSG00000114107	ENSG00000114107_at	1.89078	1.90372	4.80765	CEP70
ENSG00000073849	ENSG00000073849_at	1.89024	1.33431	4.80765	ST6GAL1
ENSG00000138085	ENSG00000138085_at	1.88965	1.31502	4.80765	ATRAID
ENSG00000139668	ENSG00000139668_at	1.88691	1.53924	4.80765	WDFY2
ENSG00000203499	ENSG00000203499_at	1.88439	1.31403	4.80765	IQANK1
ENSG00000117036	ENSG00000117036_at	1.88288	1.39304	4.80765	ETV3
ENSG00000048649	ENSG00000048649_at	1.87813	1.30393	4.80765	RSF1
ENSG00000128731	ENSG00000128731_at	1.8756	1.50396	4.80765	HERC2
ENSG00000029993	ENSG00000029993_at	1.87292	1.78441	4.80765	HMGB3
ENSG00000173681	ENSG00000173681_at	1.87064	1.37435	4.80765	CXorf23
ENSG00000042445	ENSG00000042445_at	1.86702	1.52063	4.80765	RETSAT
ENSG00000137207	ENSG00000137207_at	1.86679	1.56536	4.80765	YIPF3
ENSG00000279058	ENSG00000279058_at	1.86474	1.44128	4.80765	AGAP14
ENSG00000116991	ENSG00000116991_at	1.86459	1.45454	4.80765	SIPA1L2
ENSG00000141504	ENSG00000141504_at	1.86022	1.65511	4.80765	SAT2
ENSG00000010810	ENSG00000010810_at	1.85495	1.50821	4.80765	FYN
ENSG00000101782	ENSG00000101782_at	1.85218	1.294	4.80765	RIOK3
ENSG00000081019	ENSG00000081019_at	1.84996	1.37374	4.80765	RSBN1
ENSG00000177873	ENSG00000177873_at	1.84461	1.45289	4.80765	ZNF619
ENSG00000229124	ENSG00000229124_at	1.84416	1.89783	4.80765	VIM-AS1
ENSG00000126778	ENSG00000126778_at	1.84306	1.31758	4.80765	SIX1
ENSG00000196670	ENSG00000196670_at	1.84304	1.46731	4.80765	ZFP62
ENSG00000115738	ENSG00000115738_at	1.84263	1.7199	4.80765	ID2
ENSG00000128512	ENSG00000128512_at	1.84236	1.36164	4.80765	DOCK4
ENSG00000108389	ENSG00000108389_at	1.84132	1.32382	4.80765	MTMR4
ENSG00000112531	ENSG00000112531_at	1.84004	1.49824	4.80765	QKI
ENSG00000132824	ENSG00000132824_at	1.84	1.46567	4.80765	SERINC3
ENSG00000137841	ENSG00000137841_at	1.83948	1.33978	4.80765	PLCB2
ENSG00000004468	ENSG00000004468_at	1.83738	1.33871	4.80765	CD38
ENSG00000135506	ENSG00000135506_at	1.83612	1.39512	4.80765	OS9
ENSG00000151474	ENSG00000151474_at	1.83594	1.31718	4.80765	FRMD4A
ENSG00000112851	ENSG00000112851_at	1.83559	1.50735	4.80765	ERBIN
ENSG00000066279	ENSG00000066279_at	1.8352	1.39621	4.80765	ASPM
ENSG00000161405	ENSG00000161405_at	1.83373	1.37962	4.80765	IKZF3
ENSG00000147475	ENSG00000147475_at	1.83371	1.33849	4.80765	ERLIN2
ENSG00000117266	ENSG00000117266_at	1.83247	1.34913	4.80765	CDK18
ENSG00000166323	ENSG00000166323_at	1.83216	1.54012	4.80765	C11orf65
ENSG00000168528	ENSG00000168528_at	1.83068	1.53197	4.80765	SERINC2
ENSG00000005189	ENSG00000005189_at	1.82856	1.80052	4.80765	REXO5
ENSG00000154237	ENSG00000154237_at	1.82625	1.46241	4.80765	LRRK1
ENSG00000160746	ENSG00000160746_at	1.82512	1.28943	4.80765	ANO10
ENSG00000168517	ENSG00000168517_at	1.82476	1.30973	4.80765	HEXIM2
ENSG00000166432	ENSG00000166432_at	1.82358	1.94581	4.80765	ZMAT1
ENSG00000174628	ENSG00000174628_at	1.82319	1.40783	4.80765	IQCK
ENSG00000177879	ENSG00000177879_at	1.82125	1.52557	4.80765	AP3S1
ENSG00000219626	ENSG00000219626_at	1.81926	1.57549	4.80765	FAM228B
ENSG00000113070	ENSG00000113070_at	1.81688	1.37054	4.80765	HBEGF
ENSG00000108306	ENSG00000108306_at	1.81635	1.71298	4.80765	FBXL20
ENSG00000126709	ENSG00000126709_at	1.81556	1.3422	4.80765	IFI6
ENSG00000008869	ENSG00000008869_at	1.8154	1.3638	4.80765	HEATR5B
ENSG00000001460	ENSG00000001460_at	1.81275	1.38843	4.80765	STPG1
ENSG00000133858	ENSG00000133858_at	1.81185	1.36476	4.80765	ZFC3H1
ENSG00000107745	ENSG00000107745_at	1.80944	1.52614	4.80765	MICU1
ENSG00000180423	ENSG00000180423_at	1.80899	1.39006	4.80765	HARBI1
ENSG00000185432	ENSG00000185432_at	1.80573	1.35887	4.80765	METTL7A
ENSG00000164733	ENSG00000164733_at	1.80539	1.34365	4.80765	CTSB
ENSG00000135951	ENSG00000135951_at	1.80494	1.55157	4.80765	TSGA10
ENSG00000140563	ENSG00000140563_at	1.80393	1.48107	4.80765	MCTP2
ENSG00000104946	ENSG00000104946_at	1.80252	1.3665	4.80765	TBC1D17
ENSG00000121957	ENSG00000121957_at	1.80132	1.33613	4.80765	GPSM2
ENSG00000075945	ENSG00000075945_at	1.80095	1.52385	4.80765	KIFAP3
ENSG00000085719	ENSG00000085719_at	1.79516	1.5471	4.80765	CPNE3
ENSG00000231852	ENSG00000231852_at	1.79381	1.37325	4.80765	CYP21A2
ENSG00000102524	ENSG00000102524_at	1.7938	1.55862	4.80765	TNFSF13B
ENSG00000196620	ENSG00000196620_at	1.79333	1.93266	4.80765	UGT2B15
ENSG00000163516	ENSG00000163516_at	1.79326	1.32029	4.80765	ANKZF1
ENSG00000118369	ENSG00000118369_at	1.79216	1.30938	4.80765	USP35
ENSG00000175309	ENSG00000175309_at	1.78791	1.5285	4.80765	PHYKPL
ENSG00000094631	ENSG00000094631_at	1.78649	1.38323	4.80765	HDAC6
ENSG00000104213	ENSG00000104213_at	1.77914	1.62201	4.80765	PDGFRL
ENSG00000117472	ENSG00000117472_at	1.77878	1.31836	4.80765	TSPAN1
ENSG00000138801	ENSG00000138801_at	1.77564	1.40234	4.80765	PAPSS1
ENSG00000146285	ENSG00000146285_at	1.77497	1.41546	4.80765	SCML4
ENSG00000157107	ENSG00000157107_at	1.77468	1.62434	4.80765	FCHO2
ENSG00000165494	ENSG00000165494_at	1.77442	1.36075	4.80765	PCF11
ENSG00000119138	ENSG00000119138_at	1.77335	1.46197	4.80765	KLF9
ENSG00000175283	ENSG00000175283_at	1.77193	1.2764	4.80765	DOLK
ENSG00000131171	ENSG00000131171_at	1.77127	1.44495	4.80765	SH3BGRL
ENSG00000168135	ENSG00000168135_at	1.76941	1.33419	4.80765	KCNJ4
ENSG00000260097	ENSG00000260097_at	1.76901	1.45665	4.80765	SPDYE6
ENSG00000147121	ENSG00000147121_at	1.76836	1.51634	4.80765	KRBOX4
ENSG00000126903	ENSG00000126903_at	1.76702	1.43473	4.80765	SLC10A3
ENSG00000102401	ENSG00000102401_at	1.76625	1.31311	4.80765	ARMCX3
ENSG00000102181	ENSG00000102181_at	1.76556	1.50731	4.80765	CD99L2
ENSG00000101040	ENSG00000101040_at	1.7638	1.3848	4.80765	ZMYND8
ENSG00000196236	ENSG00000196236_at	1.76084	1.3894	4.80765	XPNPEP3
ENSG00000221963	ENSG00000221963_at	1.7603	1.43721	4.80765	APOL6
ENSG00000108187	ENSG00000108187_at	1.76015	1.54604	4.80765	PBLD
ENSG00000183690	ENSG00000183690_at	1.75882	1.29709	4.80765	EFHC2
ENSG00000117475	ENSG00000117475_at	1.75856	1.34992	4.80765	BLZF1
ENSG00000106479	ENSG00000106479_at	1.75605	1.62822	4.80765	ZNF862
ENSG00000146856	ENSG00000146856_at	1.75285	1.48592	4.80765	AGBL3
ENSG00000169814	ENSG00000169814_at	1.75163	1.40046	4.80765	BTD
ENSG00000135547	ENSG00000135547_at	1.74937	1.79421	4.80765	HEY2
ENSG00000155636	ENSG00000155636_at	1.74494	1.51974	4.80765	RBM45
ENSG00000244038	ENSG00000244038_at	1.74426	1.37137	4.80765	DDOST
ENSG00000204592	ENSG00000204592_at	1.74195	1.47083	4.80765	HLA-E
ENSG00000107249	ENSG00000107249_at	1.74175	1.58235	4.80765	GLIS3
ENSG00000110315	ENSG00000110315_at	1.74075	1.38435	4.80765	RNF141
ENSG00000257923	ENSG00000257923_at	1.7384	1.35095	4.80765	CUX1
ENSG00000180488	ENSG00000180488_at	1.73791	1.6298	4.80765	MIGA1
ENSG00000173275	ENSG00000173275_at	1.73483	1.58158	4.80765	ZNF449
ENSG00000197933	ENSG00000197933_at	1.73463	1.4943	4.80765	ZNF823
ENSG00000166321	ENSG00000166321_at	1.73299	1.37344	4.80765	NUDT13
ENSG00000157741	ENSG00000157741_at	1.73165	1.41158	4.80765	UBN2
ENSG00000143156	ENSG00000143156_at	1.73006	1.29692	4.80765	NME7
ENSG00000133065	ENSG00000133065_at	-1.89269	0.662013	4.80765	SLC41A1
ENSG00000138095	ENSG00000138095_at	-1.89191	0.708714	4.80765	LRPPRC
ENSG00000139197	ENSG00000139197_at	-1.8918	0.674464	4.80765	PEX5
ENSG00000113273	ENSG00000113273_at	-1.88582	0.624026	4.80765	ARSB
ENSG00000139263	ENSG00000139263_at	-1.88578	0.728201	4.80765	LRIG3
ENSG00000182704	ENSG00000182704_at	-1.88563	0.640391	4.80765	TSKU
ENSG00000163923	ENSG00000163923_at	-1.88361	0.718328	4.80765	RPL39L
ENSG00000168763	ENSG00000168763_at	-1.88309	0.696995	4.80765	CNNM3
ENSG00000028310	ENSG00000028310_at	-1.88094	0.716959	4.80765	BRD9
ENSG00000121964	ENSG00000121964_at	-1.87974	0.713259	4.80765	GTDC1
ENSG00000100413	ENSG00000100413_at	-1.87846	0.594576	4.80765	POLR3H
ENSG00000037474	ENSG00000037474_at	-1.87806	0.562718	4.80765	NSUN2
ENSG00000111674	ENSG00000111674_at	-1.87655	0.579612	4.80765	ENO2
ENSG00000078589	ENSG00000078589_at	-1.87625	0.70683	4.80765	P2RY10
ENSG00000181817	ENSG00000181817_at	-1.87343	0.731016	4.80765	LSM10
ENSG00000116221	ENSG00000116221_at	-1.8689	0.701087	4.80765	MRPL37
ENSG00000115282	ENSG00000115282_at	-1.86874	0.769478	4.80765	TTC31
ENSG00000184220	ENSG00000184220_at	-1.86681	0.519489	4.80765	CMSS1
ENSG00000177542	ENSG00000177542_at	-1.86653	0.624711	4.80765	SLC25A22
ENSG00000155380	ENSG00000155380_at	-1.86518	0.676475	4.80765	SLC16A1
ENSG00000139842	ENSG00000139842_at	-1.8639	0.748741	4.80765	CUL4A
ENSG00000119705	ENSG00000119705_at	-1.86189	0.714962	4.80765	SLIRP
ENSG00000092445	ENSG00000092445_at	-1.86074	0.624612	4.80765	TYRO3
ENSG00000175792	ENSG00000175792_at	-1.85939	0.579591	4.80765	RUVBL1
ENSG00000138696	ENSG00000138696_at	-1.85922	0.718241	4.80765	BMPR1B
ENSG00000122778	ENSG00000122778_at	-1.85903	0.645855	4.80765	KIAA1549
ENSG00000184992	ENSG00000184992_at	-1.85838	0.677691	4.80765	BRI3BP
ENSG00000004487	ENSG00000004487_at	-1.85812	0.744002	4.80765	KDM1A
ENSG00000100410	ENSG00000100410_at	-1.85723	0.739964	4.80765	PHF5A
ENSG00000276023	ENSG00000276023_at	-1.85525	0.730544	4.80765	DUSP14
ENSG00000099194	ENSG00000099194_at	-1.85502	0.541365	4.80765	SCD
ENSG00000183527	ENSG00000183527_at	-1.85489	0.532845	4.80765	PSMG1
ENSG00000138399	ENSG00000138399_at	-1.85392	0.692119	4.80765	FASTKD1
ENSG00000145506	ENSG00000145506_at	-1.85352	0.650452	4.80765	NKD2
ENSG00000148334	ENSG00000148334_at	-1.85323	0.575147	4.80765	PTGES2
ENSG00000125149	ENSG00000125149_at	-1.84823	0.767323	4.80765	C16orf70
ENSG00000152413	ENSG00000152413_at	-1.84433	0.542532	4.80765	HOMER1
ENSG00000148335	ENSG00000148335_at	-1.84385	0.699272	4.80765	NTMT1
ENSG00000075131	ENSG00000075131_at	-1.84367	0.535465	4.80765	TIPIN
ENSG00000114738	ENSG00000114738_at	-1.83962	0.729708	4.80765	MAPKAPK3
ENSG00000184900	ENSG00000184900_at	-1.83865	0.61	4.80765	SUMO3
ENSG00000152455	ENSG00000152455_at	-1.83825	0.568741	4.80765	SUV39H2
ENSG00000145912	ENSG00000145912_at	-1.8372	0.682458	4.80765	NHP2
ENSG00000114315	ENSG00000114315_at	-1.83622	0.494542	4.80765	HES1
ENSG00000168924	ENSG00000168924_at	-1.83597	0.65443	4.80765	LETM1
ENSG00000040199	ENSG00000040199_at	-1.8355	0.670752	4.80765	PHLPP2
ENSG00000130713	ENSG00000130713_at	-1.83415	0.573319	4.80765	EXOSC2
ENSG00000105676	ENSG00000105676_at	-1.83348	0.729407	4.80765	ARMC6
ENSG00000100395	ENSG00000100395_at	-1.83273	0.737794	4.80765	L3MBTL2
ENSG00000108424	ENSG00000108424_at	-1.83266	0.604502	4.80765	KPNB1
ENSG00000104969	ENSG00000104969_at	-1.83262	0.735341	4.80765	SGTA
ENSG00000150779	ENSG00000150779_at	-1.83066	0.687207	4.80765	TIMM8B
ENSG00000129255	ENSG00000129255_at	-1.83007	0.682571	4.80765	MPDU1
ENSG00000124789	ENSG00000124789_at	-1.82959	0.697509	4.80765	NUP153
ENSG00000179950	ENSG00000179950_at	-1.82494	0.737308	4.80765	PUF60
ENSG00000132819	ENSG00000132819_at	-1.8244	0.690372	4.80765	RBM38
ENSG00000184162	ENSG00000184162_at	-1.82437	0.58638	4.80765	NR2C2AP
ENSG00000147443	ENSG00000147443_at	-1.82124	0.685659	4.80765	DOK2
ENSG00000064651	ENSG00000064651_at	-1.81962	0.592129	4.80765	SLC12A2
ENSG00000171823	ENSG00000171823_at	-1.81247	0.671002	4.80765	FBXL14
ENSG00000179262	ENSG00000179262_at	-1.80952	0.732298	4.80765	RAD23A
ENSG00000155099	ENSG00000155099_at	-1.80931	0.651863	4.80765	TMEM55A
ENSG00000092470	ENSG00000092470_at	-1.80747	0.664569	4.80765	WDR76
ENSG00000101544	ENSG00000101544_at	-1.80713	0.475574	4.80765	ADNP2
ENSG00000101361	ENSG00000101361_at	-1.80685	0.558846	4.80765	NOP56
ENSG00000136895	ENSG00000136895_at	-1.80671	0.662846	4.80765	GARNL3
ENSG00000101166	ENSG00000101166_at	-1.80655	0.725296	4.80765	PRELID3B
ENSG00000168067	ENSG00000168067_at	-1.8062	0.72858	4.80765	MAP4K2
ENSG00000151465	ENSG00000151465_at	-1.80604	0.705853	4.80765	CDC123
ENSG00000122378	ENSG00000122378_at	-1.80568	0.616163	4.80765	FAM213A
ENSG00000143476	ENSG00000143476_at	-1.8054	0.673211	4.80765	DTL
ENSG00000188807	ENSG00000188807_at	-1.80532	0.637308	4.80765	TMEM201
ENSG00000182307	ENSG00000182307_at	-1.80503	0.706684	4.80765	C8orf33
ENSG00000065615	ENSG00000065615_at	-1.80396	0.779102	4.80765	CYB5R4
ENSG00000213341	ENSG00000213341_at	-1.80188	0.729458	4.80765	CHUK
ENSG00000166123	ENSG00000166123_at	-1.80155	0.4628	4.80765	GPT2
ENSG00000163938	ENSG00000163938_at	-1.80115	0.477702	4.80765	GNL3
ENSG00000132341	ENSG00000132341_at	-1.80039	0.697856	4.80765	RAN
ENSG00000144021	ENSG00000144021_at	-1.79947	0.745183	4.80765	CIAO1
ENSG00000050393	ENSG00000050393_at	-1.79939	0.712172	4.80765	MCUR1
ENSG00000055044	ENSG00000055044_at	-1.79754	0.537584	4.80765	NOP58
ENSG00000141385	ENSG00000141385_at	-1.79647	0.630571	4.80765	AFG3L2
ENSG00000169689	ENSG00000169689_at	-1.7964	0.739323	4.80765	CENPX
ENSG00000139496	ENSG00000139496_at	-1.79568	0.685149	4.80765	NUP58
ENSG00000165512	ENSG00000165512_at	-1.79493	0.71594	4.80765	ZNF22
ENSG00000117419	ENSG00000117419_at	-1.79486	0.752993	4.80765	ERI3
ENSG00000106554	ENSG00000106554_at	-1.79465	0.607714	4.80765	CHCHD3
ENSG00000108671	ENSG00000108671_at	-1.79414	0.713002	4.80765	PSMD11
ENSG00000142546	ENSG00000142546_at	-1.79215	0.712836	4.80765	NOSIP
ENSG00000144354	ENSG00000144354_at	-1.79199	0.666455	4.80765	CDCA7
ENSG00000029153	ENSG00000029153_at	-1.79175	0.595638	4.80765	ARNTL2
ENSG00000074071	ENSG00000074071_at	-1.7887	0.717692	4.80765	MRPS34
ENSG00000155792	ENSG00000155792_at	-1.78683	0.576029	4.80765	DEPTOR
ENSG00000122644	ENSG00000122644_at	-1.78574	0.662881	4.80765	ARL4A
ENSG00000061794	ENSG00000061794_at	-1.78452	0.712373	4.80765	MRPS35
ENSG00000149554	ENSG00000149554_at	-1.78447	0.608836	4.80765	CHEK1
ENSG00000025156	ENSG00000025156_at	-1.78306	0.712101	4.80765	HSF2
ENSG00000116353	ENSG00000116353_at	-1.78264	0.659676	4.80765	MECR
ENSG00000196636	ENSG00000196636_at	-1.78103	0.54826	4.80765	SDHAF3
ENSG00000130227	ENSG00000130227_at	-1.78083	0.739515	4.80765	XPO7
ENSG00000147251	ENSG00000147251_at	-1.78025	0.755115	4.80765	DOCK11
ENSG00000008394	ENSG00000008394_at	-1.77784	0.627331	4.80765	MGST1
ENSG00000163584	ENSG00000163584_at	-1.77591	0.649651	4.80765	RPL22L1
ENSG00000109519	ENSG00000109519_at	-1.7757	0.653603	4.80765	GRPEL1
ENSG00000166200	ENSG00000166200_at	-1.7754	0.735594	4.80765	COPS2
ENSG00000138381	ENSG00000138381_at	-1.77265	0.679047	4.80765	ASNSD1
ENSG00000159199	ENSG00000159199_at	-1.77214	0.643277	4.80765	ATP5G1
ENSG00000157778	ENSG00000157778_at	-1.7711	0.726051	4.80765	PSMG3
ENSG00000153012	ENSG00000153012_at	-1.77076	0.625531	4.80765	LGI2
ENSG00000165526	ENSG00000165526_at	-1.76917	0.671456	4.80765	RPUSD4
ENSG00000071539	ENSG00000071539_at	-1.76895	0.610365	4.80765	TRIP13
ENSG00000108528	ENSG00000108528_at	-1.76737	0.776719	4.80765	SLC25A11
ENSG00000013573	ENSG00000013573_at	-1.7669	0.587931	4.80765	DDX11
ENSG00000172534	ENSG00000172534_at	-1.7635	0.670898	4.80765	HCFC1
ENSG00000171016	ENSG00000171016_at	-1.76299	0.695347	4.80765	PYGO1
ENSG00000188580	ENSG00000188580_at	-1.76222	0.689467	4.80765	NKAIN2
ENSG00000164070	ENSG00000164070_at	-1.76218	0.639101	4.80765	HSPA4L
ENSG00000122873	ENSG00000122873_at	-1.75909	0.570541	4.80765	CISD1
ENSG00000167515	ENSG00000167515_at	-1.75807	0.558793	4.80765	TRAPPC2L
ENSG00000126216	ENSG00000126216_at	-1.75565	0.744748	4.80765	TUBGCP3
ENSG00000132970	ENSG00000132970_at	-1.75554	0.550805	4.80765	WASF3
ENSG00000165724	ENSG00000165724_at	-1.75409	0.709825	4.80765	ZMYND19
ENSG00000172366	ENSG00000172366_at	-1.75377	0.718008	4.80765	MCRIP2
ENSG00000105552	ENSG00000105552_at	-1.75319	0.754267	4.80765	BCAT2
ENSG00000087263	ENSG00000087263_at	-1.75206	0.671198	4.80765	OGFOD1
ENSG00000013503	ENSG00000013503_at	-1.752	0.579287	4.80765	POLR3B
ENSG00000124207	ENSG00000124207_at	-1.74963	0.670997	4.80765	CSE1L
ENSG00000104064	ENSG00000104064_at	-1.74954	0.594485	4.80765	GABPB1
ENSG00000163900	ENSG00000163900_at	-1.74827	0.744978	4.80765	TMEM41A
ENSG00000133704	ENSG00000133704_at	-1.74584	0.76295	4.80765	IPO8
ENSG00000067225	ENSG00000067225_at	-1.74573	0.758575	4.80765	PKM
ENSG00000137692	ENSG00000137692_at	-1.74473	0.64856	4.80765	DCUN1D5
ENSG00000135829	ENSG00000135829_at	-1.74452	0.689943	4.80765	DHX9
ENSG00000134440	ENSG00000134440_at	-1.74284	0.749973	4.80765	NARS
ENSG00000148943	ENSG00000148943_at	-1.74212	0.71861	4.80765	LIN7C
ENSG00000162368	ENSG00000162368_at	-1.73929	0.706026	4.80765	CMPK1
ENSG00000117450	ENSG00000117450_at	-1.7386	0.65611	4.80765	PRDX1
ENSG00000161036	ENSG00000161036_at	-1.73848	0.716374	4.80765	LRWD1
ENSG00000149136	ENSG00000149136_at	-1.73656	0.662252	4.80765	SSRP1
ENSG00000124610	ENSG00000124610_at	-1.73619	0.587463	4.80765	HIST1H1A
ENSG00000116478	ENSG00000116478_at	-1.73473	0.737039	4.80765	HDAC1
ENSG00000109762	ENSG00000109762_at	-1.73206	0.722165	4.80765	SNX25
ENSG00000107949	ENSG00000107949_at	-1.72954	0.582042	4.80765	BCCIP
ENSG00000096063	ENSG00000096063_at	-1.72783	0.706027	4.80765	SRPK1
ENSG00000161847	ENSG00000161847_at	-1.72677	0.790838	4.80765	RAVER1
ENSG00000113504	ENSG00000113504_at	-1.72647	0.634324	4.80765	SLC12A7
ENSG00000115364	ENSG00000115364_at	-1.72628	0.776876	4.80765	MRPL19
ENSG00000005022	ENSG00000005022_at	-1.72541	0.750538	4.80765	SLC25A5
ENSG00000257137	ENSG00000257137_at	-1.72461	0.764824	4.80765	C12orf80
ENSG00000161179	ENSG00000161179_at	-1.7244	0.71656	4.80765	YDJC
ENSG00000099381	ENSG00000099381_at	-1.7235	0.769018	4.80765	SETD1A
ENSG00000107362	ENSG00000107362_at	-1.7231	0.792645	4.80765	ABHD17B
ENSG00000114686	ENSG00000114686_at	-1.72125	0.647614	4.80765	MRPL3
ENSG00000009335	ENSG00000009335_at	-1.72086	0.692761	4.80765	UBE3C
ENSG00000064933	ENSG00000064933_at	-1.72032	0.774131	4.80765	PMS1
ENSG00000166347	ENSG00000166347_at	-1.72008	0.560236	4.80765	CYB5A
ENSG00000110031	ENSG00000110031_at	-1.71993	0.766886	4.80765	LPXN
ENSG00000165417	ENSG00000165417_at	-1.71975	0.683557	4.80765	GTF2A1
ENSG00000183742	ENSG00000183742_at	-1.71839	0.620232	4.80765	MACC1
ENSG00000136045	ENSG00000136045_at	-1.71838	0.612825	4.80765	PWP1
ENSG00000100528	ENSG00000100528_at	-1.71435	0.712913	4.80765	CNIH1
ENSG00000198851	ENSG00000198851_at	-1.71429	0.675514	4.80765	CD3E
ENSG00000196843	ENSG00000196843_at	-1.71269	0.693236	4.80765	ARID5A
ENSG00000151552	ENSG00000151552_at	-1.71247	0.636971	4.80765	QDPR
ENSG00000167965	ENSG00000167965_at	-1.71239	0.763112	4.80765	MLST8
ENSG00000177707	ENSG00000177707_at	-1.712	0.747919	4.80765	NECTIN3
ENSG00000105202	ENSG00000105202_at	-1.71168	0.714711	4.80765	FBL
ENSG00000120699	ENSG00000120699_at	-1.71056	0.539087	4.80765	EXOSC8
ENSG00000124562	ENSG00000124562_at	-1.71	0.770318	4.80765	SNRPC
ENSG00000143776	ENSG00000143776_at	-1.70722	0.688353	4.80765	CDC42BPA
ENSG00000182973	ENSG00000182973_at	-1.70699	0.657087	4.80765	CNOT10

## Sheet: Table S5
Table S5. Genes significantly deregulated in MM.1S cells with the Pd combination compared to untreated control cells.
Gene ID	Gene Name	Score(d)	Fold Change	q-value(%)	HGNC symbol
ENSG00000168209	ENSG00000168209_at	11.79	16.2019	0	DDIT4
ENSG00000107984	ENSG00000107984_at	9.12348	6.56577	0	DKK1
ENSG00000173198	ENSG00000173198_at	7.28215	4.82102	0	CYSLTR1
ENSG00000135318	ENSG00000135318_at	7.21697	4.67813	0	NT5E
ENSG00000096060	ENSG00000096060_at	7.13899	3.31301	0	FKBP5
ENSG00000157514	ENSG00000157514_at	6.90715	5.62184	0	TSC22D3
ENSG00000058668	ENSG00000058668_at	6.52732	4.63385	0	ATP2B4
ENSG00000104081	ENSG00000104081_at	6.51066	3.73875	0	BMF
ENSG00000116729	ENSG00000116729_at	6.23372	3.83752	0	WLS
ENSG00000169604	ENSG00000169604_at	6.19796	5.09918	0	ANTXR1
ENSG00000178033	ENSG00000178033_at	6.10368	2.74364	0	FAM26E
ENSG00000146242	ENSG00000146242_at	5.55741	8.29768	0	TPBG
ENSG00000204397	ENSG00000204397_at	5.31237	2.55099	0	CARD16
ENSG00000064763	ENSG00000064763_at	5.2888	4.55434	0	FAR2
ENSG00000151883	ENSG00000151883_at	5.24077	2.35209	0	PARP8
ENSG00000144847	ENSG00000144847_at	5.23844	3.69197	0	IGSF11
ENSG00000185339	ENSG00000185339_at	5.2293	2.56867	0	TCN2
ENSG00000235621	ENSG00000235621_at	5.14829	2.55164	0	LINC00494
ENSG00000100284	ENSG00000100284_at	5.1145	2.62681	0	TOM1
ENSG00000144645	ENSG00000144645_at	5.08253	3.40796	0	OSBPL10
ENSG00000008311	ENSG00000008311_at	5.0116	3.35339	0	AASS
ENSG00000164932	ENSG00000164932_at	5.00469	2.66055	0	CTHRC1
ENSG00000112290	ENSG00000112290_at	4.95445	5.11396	0	WASF1
ENSG00000179163	ENSG00000179163_at	4.94787	2.61995	0	FUCA1
ENSG00000197888	ENSG00000197888_at	4.91097	2.4586	0	UGT2B17
ENSG00000037042	ENSG00000037042_at	4.89373	2.16954	0	TUBG2
ENSG00000095585	ENSG00000095585_at	4.85732	2.64609	0	BLNK
ENSG00000168938	ENSG00000168938_at	4.83062	3.07038	0	PPIC
ENSG00000171631	ENSG00000171631_at	4.82543	2.56078	0	P2RY6
ENSG00000012822	ENSG00000012822_at	4.69123	2.73544	0	CALCOCO1
ENSG00000112343	ENSG00000112343_at	4.59487	2.33954	0	TRIM38
ENSG00000172725	ENSG00000172725_at	4.57062	3.40562	0	CORO1B
ENSG00000123836	ENSG00000123836_at	4.53303	3.11933	0	PFKFB2
ENSG00000136514	ENSG00000136514_at	4.50522	2.51843	0	RTP4
ENSG00000132965	ENSG00000132965_at	4.47403	3.128	0	ALOX5AP
ENSG00000119943	ENSG00000119943_at	4.41409	2.71408	0	PYROXD2
ENSG00000167077	ENSG00000167077_at	4.39691	2.80721	0	MEI1
ENSG00000163874	ENSG00000163874_at	4.35149	2.2748	0	ZC3H12A
ENSG00000164056	ENSG00000164056_at	4.30785	3.45791	0	SPRY1
ENSG00000163702	ENSG00000163702_at	4.24999	2.0971	0	IL17RC
ENSG00000172183	ENSG00000172183_at	4.23824	2.05855	0	ISG20
ENSG00000163513	ENSG00000163513_at	4.22402	2.84993	0	TGFBR2
ENSG00000114450	ENSG00000114450_at	4.18504	2.78298	0	GNB4
ENSG00000135048	ENSG00000135048_at	4.17043	2.46285	0	TMEM2
ENSG00000138435	ENSG00000138435_at	4.16768	3.42598	0	CHRNA1
ENSG00000162909	ENSG00000162909_at	4.15849	2.32244	0	CAPN2
ENSG00000143119	ENSG00000143119_at	4.13374	2.09878	0	CD53
ENSG00000165072	ENSG00000165072_at	4.12375	2.55416	0	MAMDC2
ENSG00000129595	ENSG00000129595_at	4.08319	2.49428	0	EPB41L4A
ENSG00000100320	ENSG00000100320_at	4.0762	2.24155	0	RBFOX2
ENSG00000168610	ENSG00000168610_at	4.06755	1.95461	0	STAT3
ENSG00000115290	ENSG00000115290_at	4.06648	3.04994	0	GRB14
ENSG00000149294	ENSG00000149294_at	4.03881	2.59977	0	NCAM1
ENSG00000229391	ENSG00000229391_at	3.98104	2.18124	0	HLA-DRB6
ENSG00000145012	ENSG00000145012_at	3.95487	3.00821	0	LPP
ENSG00000196954	ENSG00000196954_at	3.91191	2.43738	0	CASP4
ENSG00000111678	ENSG00000111678_at	3.91041	2.33408	0	C12orf57
ENSG00000052126	ENSG00000052126_at	3.87581	2.22058	0	PLEKHA5
ENSG00000116667	ENSG00000116667_at	3.83548	2.49487	0	C1orf21
ENSG00000100055	ENSG00000100055_at	3.82626	2.337	0	CYTH4
ENSG00000197442	ENSG00000197442_at	3.6751	3.07664	0	MAP3K5
ENSG00000138303	ENSG00000138303_at	3.64393	2.06458	0	ASCC1
ENSG00000121858	ENSG00000121858_at	3.62977	2.30524	0	TNFSF10
ENSG00000122884	ENSG00000122884_at	3.62787	2.29628	0	P4HA1
ENSG00000164237	ENSG00000164237_at	3.61159	2.25487	0	CMBL
ENSG00000119917	ENSG00000119917_at	3.60504	2.88129	0	IFIT3
ENSG00000106034	ENSG00000106034_at	3.60429	1.84088	0	CPED1
ENSG00000128656	ENSG00000128656_at	3.58625	2.66984	0	CHN1
ENSG00000138286	ENSG00000138286_at	3.58037	1.76242	0	FAM149B1
ENSG00000187164	ENSG00000187164_at	3.5252	2.43986	0	SHTN1
ENSG00000039560	ENSG00000039560_at	3.52426	1.74161	0	RAI14
ENSG00000163840	ENSG00000163840_at	3.4967	2.49677	0	DTX3L
ENSG00000084070	ENSG00000084070_at	3.47945	2.0037	0	SMAP2
ENSG00000172345	ENSG00000172345_at	3.46029	2.19054	0	STARD5
ENSG00000108405	ENSG00000108405_at	3.45855	2.01868	0	P2RX1
ENSG00000085871	ENSG00000085871_at	3.44242	2.33943	0	MGST2
ENSG00000095370	ENSG00000095370_at	3.42985	2.3961	0	SH2D3C
ENSG00000156535	ENSG00000156535_at	3.40222	1.96858	0	CD109
ENSG00000196975	ENSG00000196975_at	3.39137	2.25549	0	ANXA4
ENSG00000152518	ENSG00000152518_at	3.38859	2.56355	0	ZFP36L2
ENSG00000126458	ENSG00000126458_at	3.36421	1.83272	0	RRAS
ENSG00000119383	ENSG00000119383_at	3.35881	2.04672	0	PTPA
ENSG00000127955	ENSG00000127955_at	3.35552	2.62455	0	GNAI1
ENSG00000214013	ENSG00000214013_at	3.34951	2.36061	0	GANC
ENSG00000179583	ENSG00000179583_at	3.33433	2.08108	0	CIITA
ENSG00000136631	ENSG00000136631_at	3.32173	1.7548	0	VPS45
ENSG00000105854	ENSG00000105854_at	3.32107	2.11579	0	PON2
ENSG00000111834	ENSG00000111834_at	3.29835	2.82273	0	RSPH4A
ENSG00000167323	ENSG00000167323_at	3.28283	1.9079	0	STIM1
ENSG00000182263	ENSG00000182263_at	3.2591	2.83083	0	FIGN
ENSG00000186104	ENSG00000186104_at	3.25129	1.78206	0	CYP2R1
ENSG00000111817	ENSG00000111817_at	3.24764	1.783	0	DSE
ENSG00000178078	ENSG00000178078_at	3.23559	1.96922	0	STAP2
ENSG00000196689	ENSG00000196689_at	3.22847	1.71061	0	TRPV1
ENSG00000009790	ENSG00000009790_at	3.22205	1.90753	0	TRAF3IP3
ENSG00000067715	ENSG00000067715_at	3.21661	2.02603	0	SYT1
ENSG00000259772	ENSG00000259772_at	3.21442	2.15072	0	0
ENSG00000100592	ENSG00000100592_at	3.19035	2.66509	0	DAAM1
ENSG00000171643	ENSG00000171643_at	3.18915	2.18286	0	S100Z
ENSG00000176771	ENSG00000176771_at	3.18325	1.84905	0	NCKAP5
ENSG00000046651	ENSG00000046651_at	3.18224	2.4277	0	OFD1
ENSG00000168329	ENSG00000168329_at	3.17501	1.9851	0	CX3CR1
ENSG00000143344	ENSG00000143344_at	3.15266	2.0338	0	RGL1
ENSG00000030582	ENSG00000030582_at	3.14753	2.20443	0	GRN
ENSG00000104213	ENSG00000104213_at	3.14345	1.78687	0	PDGFRL
ENSG00000147459	ENSG00000147459_at	3.14289	1.84337	0	DOCK5
ENSG00000136205	ENSG00000136205_at	3.13812	1.80441	0	TNS3
ENSG00000123427	ENSG00000123427_at	3.12982	2.27778	0	EEF1AKMT3
ENSG00000131089	ENSG00000131089_at	3.11685	1.92325	0	ARHGEF9
ENSG00000112782	ENSG00000112782_at	3.11528	2.67238	0	CLIC5
ENSG00000183347	ENSG00000183347_at	3.10071	1.94678	0	GBP6
ENSG00000160445	ENSG00000160445_at	3.10001	2.22608	0	ZER1
ENSG00000049239	ENSG00000049239_at	3.09842	2.02227	0	H6PD
ENSG00000264522	ENSG00000264522_at	3.09094	2.02919	0	OTUD7B
ENSG00000128829	ENSG00000128829_at	3.08824	2.29015	0	EIF2AK4
ENSG00000271605	ENSG00000271605_at	3.07384	2.32955	0	MILR1
ENSG00000173626	ENSG00000173626_at	3.06469	1.96715	0	TRAPPC3L
ENSG00000031081	ENSG00000031081_at	3.05707	2.07106	0	ARHGAP31
ENSG00000120899	ENSG00000120899_at	3.05284	1.89253	0	PTK2B
ENSG00000146376	ENSG00000146376_at	3.04236	1.8075	0	ARHGAP18
ENSG00000074416	ENSG00000074416_at	3.02989	1.84164	0	MGLL
ENSG00000145390	ENSG00000145390_at	3.02035	2.01703	0	USP53
ENSG00000079385	ENSG00000079385_at	3.01769	2.8289	0	CEACAM1
ENSG00000138686	ENSG00000138686_at	3.00099	1.74164	0	BBS7
ENSG00000171097	ENSG00000171097_at	3.0004	1.73056	0	KYAT1
ENSG00000171451	ENSG00000171451_at	2.99622	1.90628	0	DSEL
ENSG00000144746	ENSG00000144746_at	2.97972	1.63919	0	ARL6IP5
ENSG00000204287	ENSG00000204287_at	2.9778	1.83346	0	HLA-DRA
ENSG00000113282	ENSG00000113282_at	2.96649	1.67401	0	CLINT1
ENSG00000102554	ENSG00000102554_at	2.9412	2.30998	0	KLF5
ENSG00000170275	ENSG00000170275_at	2.94033	1.87439	0	CRTAP
ENSG00000250722	ENSG00000250722_at	2.94012	2.40314	0	SELENOP
ENSG00000241794	ENSG00000241794_at	2.93409	2.11488	0	SPRR2A
ENSG00000105856	ENSG00000105856_at	2.93236	1.97953	0	HBP1
ENSG00000276070	ENSG00000276070_at	2.93227	1.73195	0	CCL4L2
ENSG00000196126	ENSG00000196126_at	2.93026	2.22318	0	HLA-DRB1
ENSG00000196116	ENSG00000196116_at	2.93	1.89538	0	TDRD7
ENSG00000183323	ENSG00000183323_at	2.92455	1.84683	0	CCDC125
ENSG00000133606	ENSG00000133606_at	2.9235	1.85039	0	MKRN1
ENSG00000163536	ENSG00000163536_at	2.92124	2.11439	0	SERPINI1
ENSG00000087884	ENSG00000087884_at	2.91823	1.94613	0	AAMDC
ENSG00000134243	ENSG00000134243_at	2.89972	2.04932	0	SORT1
ENSG00000105499	ENSG00000105499_at	2.8809	2.1323	0	PLA2G4C
ENSG00000153250	ENSG00000153250_at	2.86651	1.96032	0	RBMS1
ENSG00000184454	ENSG00000184454_at	2.86247	1.80602	0	NCMAP
ENSG00000164463	ENSG00000164463_at	2.85637	2.16502	0	CREBRF
ENSG00000145016	ENSG00000145016_at	2.85573	1.68879	0	RUBCN
ENSG00000133460	ENSG00000133460_at	2.8512	2.03236	0	SLC2A11
ENSG00000089127	ENSG00000089127_at	2.84755	1.65171	0	OAS1
ENSG00000003402	ENSG00000003402_at	2.83473	2.0225	0	CFLAR
ENSG00000116514	ENSG00000116514_at	2.82554	1.68911	0	RNF19B
ENSG00000139998	ENSG00000139998_at	2.82118	1.55533	0	RAB15
ENSG00000184584	ENSG00000184584_at	2.81741	2.04785	0	TMEM173
ENSG00000275302	ENSG00000275302_at	2.80981	2.96266	0	CCL4
ENSG00000170581	ENSG00000170581_at	2.80721	2.03691	0	STAT2
ENSG00000099256	ENSG00000099256_at	2.80695	2.03315	0	PRTFDC1
ENSG00000121807	ENSG00000121807_at	2.80423	2.21293	0	CCR2
ENSG00000035403	ENSG00000035403_at	2.79937	2.48472	0	VCL
ENSG00000120458	ENSG00000120458_at	2.79311	1.8352	0	MSANTD2
ENSG00000007341	ENSG00000007341_at	2.79177	3.52227	0	ST7L
ENSG00000174804	ENSG00000174804_at	2.79016	1.57126	0	FZD4
ENSG00000116016	ENSG00000116016_at	2.78845	2.56751	0	EPAS1
ENSG00000034510	ENSG00000034510_at	2.7736	1.68849	0	TMSB10
ENSG00000196549	ENSG00000196549_at	2.76713	2.26667	0	MME
ENSG00000175215	ENSG00000175215_at	2.76313	1.89154	0	CTDSP2
ENSG00000170745	ENSG00000170745_at	2.75299	1.81687	0	KCNS3
ENSG00000109046	ENSG00000109046_at	2.74801	1.89545	0	WSB1
ENSG00000106537	ENSG00000106537_at	2.74715	2.24549	0	TSPAN13
ENSG00000185811	ENSG00000185811_at	2.7441	1.88041	0	IKZF1
ENSG00000237765	ENSG00000237765_at	2.73618	3.31074	0	FAM200B
ENSG00000196712	ENSG00000196712_at	2.73543	1.9139	0	NF1
ENSG00000173193	ENSG00000173193_at	2.72824	1.86354	0	PARP14
ENSG00000143164	ENSG00000143164_at	2.7269	1.62337	0	DCAF6
ENSG00000153029	ENSG00000153029_at	2.72457	1.74373	0	MR1
ENSG00000185630	ENSG00000185630_at	2.71864	1.63183	0	PBX1
ENSG00000128833	ENSG00000128833_at	2.71076	2.98647	0	MYO5C
ENSG00000103544	ENSG00000103544_at	2.70775	1.72288	0	C16orf62
ENSG00000146278	ENSG00000146278_at	2.70649	1.86903	0	PNRC1
ENSG00000135452	ENSG00000135452_at	2.7005	1.79557	0	TSPAN31
ENSG00000138378	ENSG00000138378_at	2.69879	1.78553	0	STAT4
ENSG00000165102	ENSG00000165102_at	2.69824	1.70934	0	HGSNAT
ENSG00000125869	ENSG00000125869_at	2.69629	2.0269	0	LAMP5
ENSG00000182022	ENSG00000182022_at	2.69015	1.74161	0	CHST15
ENSG00000105443	ENSG00000105443_at	2.68639	1.84695	0	CYTH2
ENSG00000174808	ENSG00000174808_at	2.68496	2.07459	0	BTC
ENSG00000116991	ENSG00000116991_at	2.67767	1.70193	0	SIPA1L2
ENSG00000104313	ENSG00000104313_at	2.67308	1.61254	0	EYA1
ENSG00000112796	ENSG00000112796_at	2.66913	2.18913	0	ENPP5
ENSG00000144118	ENSG00000144118_at	2.66895	2.13948	0	RALB
ENSG00000077274	ENSG00000077274_at	2.65353	2.00909	0	CAPN6
ENSG00000185432	ENSG00000185432_at	2.65106	1.67503	0	METTL7A
ENSG00000112195	ENSG00000112195_at	2.65054	1.92737	0	TREML2
ENSG00000135124	ENSG00000135124_at	2.64012	2.10043	0	P2RX4
ENSG00000163453	ENSG00000163453_at	2.62812	1.91147	0	IGFBP7
ENSG00000265972	ENSG00000265972_at	2.6164	3.35726	0	TXNIP
ENSG00000137413	ENSG00000137413_at	2.60918	1.87254	0	TAF8
ENSG00000120875	ENSG00000120875_at	2.609	1.68882	0	DUSP4
ENSG00000183087	ENSG00000183087_at	2.59288	1.52887	0	GAS6
ENSG00000117707	ENSG00000117707_at	2.59277	2.63962	0	PROX1
ENSG00000185418	ENSG00000185418_at	2.58795	2.09149	0	TARSL2
ENSG00000111679	ENSG00000111679_at	2.5876	1.66646	0	PTPN6
ENSG00000161395	ENSG00000161395_at	2.57321	1.60301	0	PGAP3
ENSG00000078081	ENSG00000078081_at	2.56779	1.58589	0	LAMP3
ENSG00000144677	ENSG00000144677_at	2.56727	2.40583	0	CTDSPL
ENSG00000139508	ENSG00000139508_at	2.56296	1.81601	0	SLC46A3
ENSG00000103534	ENSG00000103534_at	2.55061	2.39605	0	TMC5
ENSG00000100100	ENSG00000100100_at	2.548	1.97148	0	PIK3IP1
ENSG00000121104	ENSG00000121104_at	2.5429	1.51331	0	FAM117A
ENSG00000111886	ENSG00000111886_at	2.54151	1.48104	0	GABRR2
ENSG00000139178	ENSG00000139178_at	2.53702	2.02395	0	C1RL
ENSG00000197043	ENSG00000197043_at	2.53202	1.56555	0	ANXA6
ENSG00000164308	ENSG00000164308_at	2.52904	2.00086	0	ERAP2
ENSG00000206337	ENSG00000206337_at	2.52593	1.80423	0	HCP5
ENSG00000198722	ENSG00000198722_at	2.52196	1.78191	0	UNC13B
ENSG00000186818	ENSG00000186818_at	2.50132	1.8077	0	LILRB4
ENSG00000105339	ENSG00000105339_at	2.49965	1.7586	0	DENND3
ENSG00000119801	ENSG00000119801_at	2.48973	2.15172	0	YPEL5
ENSG00000111843	ENSG00000111843_at	2.48468	1.96666	0	TMEM14C
ENSG00000157259	ENSG00000157259_at	2.47814	1.61462	0	GATAD1
ENSG00000072786	ENSG00000072786_at	2.46962	1.55777	0	STK10
ENSG00000144724	ENSG00000144724_at	2.4627	2.02478	0	PTPRG
ENSG00000118308	ENSG00000118308_at	2.45968	1.81333	0	LRMP
ENSG00000122224	ENSG00000122224_at	2.45772	1.4756	0	LY9
ENSG00000181722	ENSG00000181722_at	2.4535	2.24464	0	ZBTB20
ENSG00000256043	ENSG00000256043_at	2.44613	1.5444	0	CTSO
ENSG00000162542	ENSG00000162542_at	2.4447	1.75017	0	TMCO4
ENSG00000112144	ENSG00000112144_at	2.44459	1.59571	0	ICK
ENSG00000156675	ENSG00000156675_at	2.44131	1.5719	0	RAB11FIP1
ENSG00000065675	ENSG00000065675_at	2.4396	1.62885	0	PRKCQ
ENSG00000146021	ENSG00000146021_at	2.43552	1.55674	0	KLHL3
ENSG00000148935	ENSG00000148935_at	2.43351	1.76815	0	GAS2
ENSG00000082781	ENSG00000082781_at	2.43048	1.67699	0	ITGB5
ENSG00000149289	ENSG00000149289_at	2.42953	2.74756	0	ZC3H12C
ENSG00000048052	ENSG00000048052_at	2.42745	1.98469	0	HDAC9
ENSG00000105755	ENSG00000105755_at	2.42691	2.11739	0	ETHE1
ENSG00000166860	ENSG00000166860_at	2.42638	1.74759	0	ZBTB39
ENSG00000107104	ENSG00000107104_at	2.42085	1.55164	0	KANK1
ENSG00000136048	ENSG00000136048_at	2.41297	1.50175	0	DRAM1
ENSG00000113070	ENSG00000113070_at	2.40893	1.99656	0	HBEGF
ENSG00000169432	ENSG00000169432_at	2.40785	1.6835	0	SCN9A
ENSG00000116266	ENSG00000116266_at	2.40636	1.56302	0	STXBP3
ENSG00000145103	ENSG00000145103_at	2.40553	2.13912	0	ILDR1
ENSG00000064687	ENSG00000064687_at	2.39675	2.02995	0	ABCA7
ENSG00000148429	ENSG00000148429_at	2.38758	1.74631	0	USP6NL
ENSG00000078018	ENSG00000078018_at	2.38624	1.86116	0	MAP2
ENSG00000158258	ENSG00000158258_at	2.38574	1.73965	0	CLSTN2
ENSG00000146776	ENSG00000146776_at	2.38488	1.84331	0	ATXN7L1
ENSG00000164442	ENSG00000164442_at	2.38221	1.8439	0	CITED2
ENSG00000110934	ENSG00000110934_at	2.38072	1.69819	0	BIN2
ENSG00000036448	ENSG00000036448_at	2.37786	1.52235	0	MYOM2
ENSG00000196562	ENSG00000196562_at	2.37383	1.52421	0	SULF2
ENSG00000070159	ENSG00000070159_at	2.37014	1.64177	0	PTPN3
ENSG00000166046	ENSG00000166046_at	2.36663	2.60217	0	TCP11L2
ENSG00000088367	ENSG00000088367_at	2.36518	1.69912	0	EPB41L1
ENSG00000077943	ENSG00000077943_at	-5.90378	0.345396	0	ITGA8
ENSG00000157193	ENSG00000157193_at	-5.58092	0.39001	0	LRP8
ENSG00000100122	ENSG00000100122_at	-5.43713	0.274578	0	CRYBB1
ENSG00000139351	ENSG00000139351_at	-5.25503	0.395135	0	SYCP3
ENSG00000118513	ENSG00000118513_at	-4.31105	0.453564	0	MYB
ENSG00000137265	ENSG00000137265_at	-4.02492	0.46605	0	IRF4
ENSG00000126457	ENSG00000126457_at	-3.83138	0.513713	0	PRMT1
ENSG00000196208	ENSG00000196208_at	-3.81895	0.508194	0	GREB1
ENSG00000134954	ENSG00000134954_at	-3.68196	0.515317	0	ETS1
ENSG00000140284	ENSG00000140284_at	-3.51812	0.3684	0	SLC27A2
ENSG00000169116	ENSG00000169116_at	-3.4973	0.525512	0	PARM1
ENSG00000101412	ENSG00000101412_at	-3.39671	0.479978	0	E2F1
ENSG00000140022	ENSG00000140022_at	-3.39283	0.456445	0	STON2
ENSG00000073060	ENSG00000073060_at	-3.35747	0.481133	0	SCARB1
ENSG00000110063	ENSG00000110063_at	-3.31655	0.506181	0	DCPS
ENSG00000164742	ENSG00000164742_at	-3.3014	0.557767	0	ADCY1
ENSG00000179873	ENSG00000179873_at	-3.27773	0.476506	0	NLRP11
ENSG00000151012	ENSG00000151012_at	-3.27652	0.454277	0	SLC7A11
ENSG00000189337	ENSG00000189337_at	-3.23392	0.53073	0	KAZN
ENSG00000137766	ENSG00000137766_at	-3.10938	0.356699	0	UNC13C
ENSG00000276085	ENSG00000276085_at	-3.08144	0.361129	0	CCL3L1
ENSG00000135069	ENSG00000135069_at	-3.08026	0.377495	0	PSAT1
ENSG00000052802	ENSG00000052802_at	-3.06	0.562402	0	MSMO1
ENSG00000071537	ENSG00000071537_at	-3.05193	0.53865	0	SEL1L
ENSG00000181847	ENSG00000181847_at	-3.05161	0.497344	0	TIGIT
ENSG00000103257	ENSG00000103257_at	-3.04732	0.570085	0	SLC7A5
ENSG00000235162	ENSG00000235162_at	-2.99048	0.513554	0	C12orf75
ENSG00000094804	ENSG00000094804_at	-2.97906	0.497066	0	CDC6
ENSG00000100362	ENSG00000100362_at	-2.97665	0.52985	0	PVALB
ENSG00000176533	ENSG00000176533_at	-2.97403	0.583135	0	GNG7
ENSG00000112972	ENSG00000112972_at	-2.97328	0.420565	0	HMGCS1
ENSG00000126882	ENSG00000126882_at	-2.96705	0.581597	0	FAM78A
ENSG00000154553	ENSG00000154553_at	-2.94383	0.611695	0	PDLIM3
ENSG00000198937	ENSG00000198937_at	-2.93984	0.431271	0	CCDC167
ENSG00000151287	ENSG00000151287_at	-2.92728	0.592505	0	TEX30
ENSG00000123545	ENSG00000123545_at	-2.90584	0.621387	0	NDUFAF4
ENSG00000101265	ENSG00000101265_at	-2.875	0.526314	0	RASSF2
ENSG00000104549	ENSG00000104549_at	-2.8483	0.583439	0	SQLE
ENSG00000132326	ENSG00000132326_at	-2.83978	0.61361	0	PER2
ENSG00000146674	ENSG00000146674_at	-2.83732	0.366421	0	IGFBP3
ENSG00000103653	ENSG00000103653_at	-2.8238	0.586294	0	CSK
ENSG00000176049	ENSG00000176049_at	-2.81222	0.568018	0	JAKMIP2
ENSG00000065809	ENSG00000065809_at	-2.78794	0.55523	0	FAM107B
ENSG00000166833	ENSG00000166833_at	-2.78117	0.502483	0	NAV2
ENSG00000095209	ENSG00000095209_at	-2.77445	0.575892	0	TMEM38B
ENSG00000152661	ENSG00000152661_at	-2.77038	0.472068	0	GJA1
ENSG00000196620	ENSG00000196620_at	2.36016	2.02997	0.608293	UGT2B15
ENSG00000198846	ENSG00000198846_at	2.35404	1.84576	0.608293	TOX
ENSG00000173681	ENSG00000173681_at	2.34156	1.54792	0.608293	CXorf23
ENSG00000261371	ENSG00000261371_at	2.33544	1.58574	0.608293	PECAM1
ENSG00000127603	ENSG00000127603_at	2.33477	1.56737	0.608293	MACF1
ENSG00000188033	ENSG00000188033_at	2.3285	1.81437	0.608293	ZNF490
ENSG00000166750	ENSG00000166750_at	2.32569	2.3921	0.608293	SLFN5
ENSG00000093072	ENSG00000093072_at	2.32305	1.83127	0.608293	ADA2
ENSG00000122068	ENSG00000122068_at	2.32073	1.5094	0.608293	FYTTD1
ENSG00000003147	ENSG00000003147_at	2.31936	1.76604	0.608293	ICA1
ENSG00000179933	ENSG00000179933_at	2.31676	2.0068	0.608293	C14orf119
ENSG00000069702	ENSG00000069702_at	2.30038	2.11584	0.608293	TGFBR3
ENSG00000164292	ENSG00000164292_at	2.29477	1.96007	0.608293	RHOBTB3
ENSG00000167900	ENSG00000167900_at	2.29202	1.44549	0.608293	TK1
ENSG00000067066	ENSG00000067066_at	2.2869	1.79041	0.608293	SP100
ENSG00000205726	ENSG00000205726_at	2.28688	2.25769	0.608293	ITSN1
ENSG00000172296	ENSG00000172296_at	2.28643	2.63595	0.608293	SPTLC3
ENSG00000127507	ENSG00000127507_at	2.28328	1.90636	0.608293	ADGRE2
ENSG00000231389	ENSG00000231389_at	2.2796	1.59059	0.608293	HLA-DPA1
ENSG00000100097	ENSG00000100097_at	2.27761	1.88121	0.608293	LGALS1
ENSG00000117616	ENSG00000117616_at	2.26737	2.16269	0.608293	RSRP1
ENSG00000135365	ENSG00000135365_at	2.26419	1.54617	0.608293	PHF21A
ENSG00000127452	ENSG00000127452_at	2.26246	2.18158	0.608293	FBXL12
ENSG00000002746	ENSG00000002746_at	2.26161	1.60215	0.608293	HECW1
ENSG00000152818	ENSG00000152818_at	2.25517	1.64025	0.608293	UTRN
ENSG00000176454	ENSG00000176454_at	2.25271	1.97007	0.608293	LPCAT4
ENSG00000147905	ENSG00000147905_at	2.25143	1.62013	0.608293	ZCCHC7
ENSG00000117036	ENSG00000117036_at	2.24945	1.62053	0.608293	ETV3
ENSG00000105699	ENSG00000105699_at	2.24932	1.86386	0.608293	LSR
ENSG00000173209	ENSG00000173209_at	2.24689	1.53001	0.608293	AHSA2
ENSG00000005486	ENSG00000005486_at	2.23679	1.57754	0.608293	RHBDD2
ENSG00000163110	ENSG00000163110_at	2.23184	1.71491	0.608293	PDLIM5
ENSG00000099958	ENSG00000099958_at	2.22974	1.44045	0.608293	DERL3
ENSG00000136603	ENSG00000136603_at	2.22892	1.4246	0.608293	SKIL
ENSG00000171206	ENSG00000171206_at	2.22623	1.78823	0.608293	TRIM8
ENSG00000159618	ENSG00000159618_at	2.22018	1.64108	0.608293	ADGRG5
ENSG00000116641	ENSG00000116641_at	2.21979	1.56726	0.608293	DOCK7
ENSG00000137831	ENSG00000137831_at	2.2144	1.55078	0.608293	UACA
ENSG00000111291	ENSG00000111291_at	2.21254	1.51487	0.608293	GPRC5D
ENSG00000122729	ENSG00000122729_at	2.20872	1.5931	0.608293	ACO1
ENSG00000143819	ENSG00000143819_at	2.2082	1.88684	0.608293	EPHX1
ENSG00000168675	ENSG00000168675_at	2.20743	1.52165	0.608293	LDLRAD4
ENSG00000109586	ENSG00000109586_at	2.20661	1.54918	0.608293	GALNT7
ENSG00000178988	ENSG00000178988_at	2.20635	1.41783	0.608293	MRFAP1L1
ENSG00000166501	ENSG00000166501_at	2.20339	1.85329	0.608293	PRKCB
ENSG00000149257	ENSG00000149257_at	2.20193	2.23592	0.608293	SERPINH1
ENSG00000183486	ENSG00000183486_at	2.20041	1.57588	0.608293	MX2
ENSG00000175309	ENSG00000175309_at	2.19839	1.61367	0.608293	PHYKPL
ENSG00000122986	ENSG00000122986_at	2.19375	2.13903	0.608293	HVCN1
ENSG00000161533	ENSG00000161533_at	2.192	1.831	0.608293	ACOX1
ENSG00000126107	ENSG00000126107_at	2.18885	1.86017	0.608293	HECTD3
ENSG00000102265	ENSG00000102265_at	2.18715	1.47314	0.608293	TIMP1
ENSG00000163131	ENSG00000163131_at	2.18692	1.80295	0.608293	CTSS
ENSG00000024862	ENSG00000024862_at	2.18482	1.4518	0.608293	CCDC28A
ENSG00000135540	ENSG00000135540_at	2.18278	1.46542	0.608293	NHSL1
ENSG00000182179	ENSG00000182179_at	2.18025	1.9569	0.608293	UBA7
ENSG00000221963	ENSG00000221963_at	2.17951	1.53372	0.608293	APOL6
ENSG00000120833	ENSG00000120833_at	2.17775	1.71689	0.608293	SOCS2
ENSG00000167720	ENSG00000167720_at	2.17074	1.60894	0.608293	SRR
ENSG00000134508	ENSG00000134508_at	-2.7451	0.582822	0.608293	CABLES1
ENSG00000092621	ENSG00000092621_at	-2.74382	0.462597	0.608293	PHGDH
ENSG00000197535	ENSG00000197535_at	-2.72575	0.618061	0.608293	MYO5A
ENSG00000277632	ENSG00000277632_at	-2.68536	0.476906	0.608293	CCL3
ENSG00000172878	ENSG00000172878_at	-2.66985	0.609716	0.608293	METAP1D
ENSG00000152056	ENSG00000152056_at	-2.64779	0.539809	0.608293	AP1S3
ENSG00000172159	ENSG00000172159_at	-2.64691	0.552552	0.608293	FRMD3
ENSG00000169710	ENSG00000169710_at	-2.63081	0.539229	0.608293	FASN
ENSG00000110427	ENSG00000110427_at	-2.62974	0.554375	0.608293	KIAA1549L
ENSG00000117322	ENSG00000117322_at	-2.61464	0.573038	0.608293	CR2
ENSG00000074590	ENSG00000074590_at	-2.60827	0.615397	0.608293	NUAK1
ENSG00000164070	ENSG00000164070_at	-2.60685	0.566376	0.608293	HSPA4L
ENSG00000137055	ENSG00000137055_at	-2.60435	0.603667	0.608293	PLAA
ENSG00000070669	ENSG00000070669_at	-2.5961	0.483484	0.608293	ASNS
ENSG00000105649	ENSG00000105649_at	-2.57783	0.624944	0.608293	RAB3A
ENSG00000076003	ENSG00000076003_at	-2.57309	0.554254	0.608293	MCM6
ENSG00000095002	ENSG00000095002_at	-2.57189	0.577897	0.608293	MSH2
ENSG00000079277	ENSG00000079277_at	2.16861	1.50287	0.952363	MKNK1
ENSG00000184677	ENSG00000184677_at	2.16066	1.53755	0.952363	ZBTB40
ENSG00000169032	ENSG00000169032_at	2.1554	1.46928	0.952363	MAP2K1
ENSG00000012061	ENSG00000012061_at	2.15355	1.41749	0.952363	ERCC1
ENSG00000245025	ENSG00000245025_at	2.14105	1.68935	0.952363	0
ENSG00000184897	ENSG00000184897_at	2.13344	1.51335	0.952363	H1FX
ENSG00000146938	ENSG00000146938_at	2.13062	1.7547	0.952363	NLGN4X
ENSG00000137207	ENSG00000137207_at	2.12957	1.71735	0.952363	YIPF3
ENSG00000114988	ENSG00000114988_at	2.12953	1.71163	0.952363	LMAN2L
ENSG00000145287	ENSG00000145287_at	2.12674	1.89564	0.952363	PLAC8
ENSG00000117305	ENSG00000117305_at	2.12211	1.66223	0.952363	HMGCL
ENSG00000198420	ENSG00000198420_at	2.12173	1.60529	0.952363	TCAF1
ENSG00000197217	ENSG00000197217_at	2.11914	1.41555	0.952363	ENTPD4
ENSG00000143702	ENSG00000143702_at	2.11464	1.60075	0.952363	CEP170
ENSG00000166432	ENSG00000166432_at	2.11316	1.55449	0.952363	ZMAT1
ENSG00000124788	ENSG00000124788_at	2.11069	1.78069	0.952363	ATXN1
ENSG00000164733	ENSG00000164733_at	2.11042	1.47876	0.952363	CTSB
ENSG00000122359	ENSG00000122359_at	2.10942	1.4436	0.952363	ANXA11
ENSG00000127951	ENSG00000127951_at	2.1091	1.52109	0.952363	FGL2
ENSG00000197747	ENSG00000197747_at	2.10843	1.4815	0.952363	S100A10
ENSG00000101751	ENSG00000101751_at	2.10565	1.94176	0.952363	POLI
ENSG00000107242	ENSG00000107242_at	2.10086	1.47121	0.952363	PIP5K1B
ENSG00000135837	ENSG00000135837_at	2.10059	1.57363	0.952363	CEP350
ENSG00000067082	ENSG00000067082_at	2.09995	1.66734	0.952363	KLF6
ENSG00000197943	ENSG00000197943_at	2.0989	1.54078	0.952363	PLCG2
ENSG00000157827	ENSG00000157827_at	2.09251	1.60498	0.952363	FMNL2
ENSG00000047849	ENSG00000047849_at	2.09039	1.50981	0.952363	MAP4
ENSG00000123636	ENSG00000123636_at	2.08991	1.60815	0.952363	BAZ2B
ENSG00000170365	ENSG00000170365_at	2.0899	1.97705	0.952363	SMAD1
ENSG00000104805	ENSG00000104805_at	2.08691	1.4915	0.952363	NUCB1
ENSG00000107863	ENSG00000107863_at	2.08294	1.58745	0.952363	ARHGAP21
ENSG00000103056	ENSG00000103056_at	2.07992	1.40902	0.952363	SMPD3
ENSG00000163346	ENSG00000163346_at	2.07946	1.70479	0.952363	PBXIP1
ENSG00000171150	ENSG00000171150_at	2.07313	1.68722	0.952363	SOCS5
ENSG00000125703	ENSG00000125703_at	2.07279	2.00189	0.952363	ATG4C
ENSG00000033627	ENSG00000033627_at	2.07163	1.9417	0.952363	ATP6V0A1
ENSG00000123933	ENSG00000123933_at	2.07065	1.76184	0.952363	MXD4
ENSG00000158528	ENSG00000158528_at	2.07033	2.60697	0.952363	PPP1R9A
ENSG00000183690	ENSG00000183690_at	2.06897	1.89476	0.952363	EFHC2
ENSG00000173875	ENSG00000173875_at	2.06793	1.52608	0.952363	ZNF791
ENSG00000151116	ENSG00000151116_at	2.06454	1.58533	0.952363	UEVLD
ENSG00000121966	ENSG00000121966_at	2.06384	1.7108	0.952363	CXCR4
ENSG00000180901	ENSG00000180901_at	2.06382	1.64179	0.952363	KCTD2
ENSG00000164543	ENSG00000164543_at	2.06045	1.50626	0.952363	STK17A
ENSG00000233895	ENSG00000233895_at	2.04809	1.52301	0.952363	0
ENSG00000164124	ENSG00000164124_at	2.04805	1.58422	0.952363	TMEM144
ENSG00000112902	ENSG00000112902_at	2.04568	1.92984	0.952363	SEMA5A
ENSG00000164010	ENSG00000164010_at	2.04475	1.91406	0.952363	ERMAP
ENSG00000165406	ENSG00000165406_at	2.04391	1.57488	0.952363	39508
ENSG00000115525	ENSG00000115525_at	2.04381	1.58528	0.952363	ST3GAL5
ENSG00000019582	ENSG00000019582_at	2.04348	1.43634	0.952363	CD74
ENSG00000118985	ENSG00000118985_at	2.04054	1.51871	0.952363	ELL2
ENSG00000143889	ENSG00000143889_at	2.0294	1.64836	0.952363	HNRNPLL
ENSG00000253719	ENSG00000253719_at	2.02761	1.71377	0.952363	ATXN7L3B
ENSG00000115459	ENSG00000115459_at	2.02273	1.38766	0.952363	ELMOD3
ENSG00000136867	ENSG00000136867_at	2.02064	1.63769	0.952363	SLC31A2
ENSG00000164535	ENSG00000164535_at	2.01908	2.25894	0.952363	DAGLB
ENSG00000112576	ENSG00000112576_at	2.0151	1.57051	0.952363	CCND3
ENSG00000148057	ENSG00000148057_at	2.01186	1.96108	0.952363	IDNK
ENSG00000204428	ENSG00000204428_at	2.00968	1.75172	0.952363	LY6G5C
ENSG00000182134	ENSG00000182134_at	2.00928	1.80402	0.952363	TDRKH
ENSG00000172578	ENSG00000172578_at	2.00274	1.77734	0.952363	KLHL6
ENSG00000166912	ENSG00000166912_at	1.99857	1.57229	0.952363	MTMR10
ENSG00000138172	ENSG00000138172_at	1.99403	1.59849	0.952363	CALHM2
ENSG00000135506	ENSG00000135506_at	1.9906	1.50719	0.952363	OS9
ENSG00000137193	ENSG00000137193_at	-2.53805	0.503553	0.952363	PIM1
ENSG00000211455	ENSG00000211455_at	-2.50889	0.514853	0.952363	STK38L
ENSG00000110092	ENSG00000110092_at	-2.50264	0.615931	0.952363	CCND1
ENSG00000164284	ENSG00000164284_at	-2.49912	0.622764	0.952363	GRPEL2
ENSG00000141668	ENSG00000141668_at	-2.49369	0.61709	0.952363	CBLN2
ENSG00000226025	ENSG00000226025_at	-2.48709	0.491397	0.952363	0
ENSG00000102753	ENSG00000102753_at	-2.46135	0.624816	0.952363	KPNA3
ENSG00000138593	ENSG00000138593_at	-2.43855	0.584955	0.952363	SECISBP2L
ENSG00000085840	ENSG00000085840_at	-2.42251	0.644869	0.952363	ORC1
ENSG00000149089	ENSG00000149089_at	-2.41571	0.568657	0.952363	APIP
ENSG00000161813	ENSG00000161813_at	-2.40748	0.671904	0.952363	LARP4
ENSG00000100418	ENSG00000100418_at	-2.40417	0.645129	0.952363	DESI1
ENSG00000186205	ENSG00000186205_at	-2.39985	0.574906	0.952363	36951
ENSG00000082516	ENSG00000082516_at	-2.39545	0.657377	0.952363	GEMIN5
ENSG00000134490	ENSG00000134490_at	-2.39403	0.625514	0.952363	TMEM241
ENSG00000075131	ENSG00000075131_at	-2.37944	0.554355	0.952363	TIPIN
ENSG00000132300	ENSG00000132300_at	-2.37409	0.605247	0.952363	PTCD3
ENSG00000128567	ENSG00000128567_at	-2.36751	0.566287	0.952363	PODXL
ENSG00000140199	ENSG00000140199_at	1.98311	1.86745	1.31978	SLC12A6
ENSG00000110841	ENSG00000110841_at	1.98018	1.7867	1.31978	PPFIBP1
ENSG00000157181	ENSG00000157181_at	1.97827	1.48308	1.31978	C1orf27
ENSG00000158055	ENSG00000158055_at	1.96976	1.70096	1.31978	GRHL3
ENSG00000017427	ENSG00000017427_at	1.96932	1.72118	1.31978	IGF1
ENSG00000131779	ENSG00000131779_at	1.96789	1.54914	1.31978	PEX11B
ENSG00000100319	ENSG00000100319_at	1.96733	1.51751	1.31978	ZMAT5
ENSG00000131370	ENSG00000131370_at	1.96657	1.59852	1.31978	SH3BP5
ENSG00000143409	ENSG00000143409_at	1.96643	1.61415	1.31978	MINDY1
ENSG00000010278	ENSG00000010278_at	1.96268	1.36565	1.31978	CD9
ENSG00000115828	ENSG00000115828_at	1.96128	1.45219	1.31978	QPCT
ENSG00000225190	ENSG00000225190_at	1.96073	1.97056	1.31978	PLEKHM1
ENSG00000183722	ENSG00000183722_at	1.96053	1.44215	1.31978	LHFP
ENSG00000154447	ENSG00000154447_at	1.95737	1.87312	1.31978	SH3RF1
ENSG00000079931	ENSG00000079931_at	1.94968	2.32603	1.31978	MOXD1
ENSG00000130363	ENSG00000130363_at	1.94415	1.90124	1.31978	RSPH3
ENSG00000140848	ENSG00000140848_at	1.94194	1.62028	1.31978	CPNE2
ENSG00000198478	ENSG00000198478_at	1.94126	1.86006	1.31978	SH3BGRL2
ENSG00000104765	ENSG00000104765_at	1.93826	1.73761	1.31978	BNIP3L
ENSG00000185551	ENSG00000185551_at	1.93598	2.03757	1.31978	NR2F2
ENSG00000105401	ENSG00000105401_at	1.93385	1.39668	1.31978	CDC37
ENSG00000122557	ENSG00000122557_at	1.93281	1.51302	1.31978	HERPUD2
ENSG00000101577	ENSG00000101577_at	1.9322	1.53098	1.31978	LPIN2
ENSG00000109756	ENSG00000109756_at	1.93095	1.62203	1.31978	RAPGEF2
ENSG00000068745	ENSG00000068745_at	1.92895	1.38851	1.31978	IP6K2
ENSG00000183208	ENSG00000183208_at	1.92695	1.85648	1.31978	GDPGP1
ENSG00000137494	ENSG00000137494_at	1.92656	1.54884	1.31978	ANKRD42
ENSG00000140750	ENSG00000140750_at	1.92375	1.43868	1.31978	ARHGAP17
ENSG00000160055	ENSG00000160055_at	1.92062	1.88754	1.31978	TMEM234
ENSG00000159214	ENSG00000159214_at	1.91806	1.45762	1.31978	CCDC24
ENSG00000108771	ENSG00000108771_at	1.91505	1.4743	1.31978	DHX58
ENSG00000085719	ENSG00000085719_at	1.91267	1.45477	1.31978	CPNE3
ENSG00000007129	ENSG00000007129_at	1.91123	1.70458	1.31978	CEACAM21
ENSG00000198839	ENSG00000198839_at	1.91004	1.48315	1.31978	ZNF277
ENSG00000149932	ENSG00000149932_at	1.90925	1.83934	1.31978	TMEM219
ENSG00000172819	ENSG00000172819_at	1.909	1.63574	1.31978	RARG
ENSG00000102316	ENSG00000102316_at	1.90865	1.56457	1.31978	MAGED2
ENSG00000204217	ENSG00000204217_at	1.90853	2.40277	1.31978	BMPR2
ENSG00000166068	ENSG00000166068_at	1.90711	1.48713	1.31978	SPRED1
ENSG00000151458	ENSG00000151458_at	1.9042	1.97821	1.31978	ANKRD50
ENSG00000128394	ENSG00000128394_at	1.904	1.84029	1.31978	APOBEC3F
ENSG00000146859	ENSG00000146859_at	1.89998	1.79956	1.31978	TMEM140
ENSG00000182158	ENSG00000182158_at	1.89489	1.7202	1.31978	CREB3L2
ENSG00000143384	ENSG00000143384_at	1.89435	1.3814	1.31978	MCL1
ENSG00000198369	ENSG00000198369_at	1.89395	1.52082	1.31978	SPRED2
ENSG00000170776	ENSG00000170776_at	1.8934	1.56632	1.31978	AKAP13
ENSG00000006125	ENSG00000006125_at	1.89117	1.4009	1.31978	AP2B1
ENSG00000168300	ENSG00000168300_at	1.8894	1.67338	1.31978	PCMTD1
ENSG00000111145	ENSG00000111145_at	1.88804	1.59991	1.31978	ELK3
ENSG00000125124	ENSG00000125124_at	1.88775	1.48443	1.31978	BBS2
ENSG00000198189	ENSG00000198189_at	1.88567	1.43849	1.31978	HSD17B11
ENSG00000112983	ENSG00000112983_at	1.88561	1.55138	1.31978	BRD8
ENSG00000107021	ENSG00000107021_at	1.88152	1.63437	1.31978	TBC1D13
ENSG00000100365	ENSG00000100365_at	1.88134	1.58832	1.31978	NCF4
ENSG00000138688	ENSG00000138688_at	1.88019	1.55155	1.31978	KIAA1109
ENSG00000064666	ENSG00000064666_at	1.87895	1.70078	1.31978	CNN2
ENSG00000124762	ENSG00000124762_at	1.87742	1.47628	1.31978	CDKN1A
ENSG00000186111	ENSG00000186111_at	1.8747	1.68991	1.31978	PIP5K1C
ENSG00000137171	ENSG00000137171_at	1.8718	1.49539	1.31978	KLC4
ENSG00000130175	ENSG00000130175_at	1.86825	1.38561	1.31978	PRKCSH
ENSG00000087510	ENSG00000087510_at	1.8674	1.68095	1.31978	TFAP2C
ENSG00000169641	ENSG00000169641_at	1.86518	1.64364	1.31978	LUZP1
ENSG00000111897	ENSG00000111897_at	1.8639	1.46844	1.31978	SERINC1
ENSG00000175155	ENSG00000175155_at	1.86311	1.51676	1.31978	YPEL2
ENSG00000040531	ENSG00000040531_at	1.86063	1.55227	1.31978	CTNS
ENSG00000047056	ENSG00000047056_at	1.85827	1.50372	1.31978	WDR37
ENSG00000151065	ENSG00000151065_at	1.85518	1.39295	1.31978	DCP1B
ENSG00000134352	ENSG00000134352_at	1.85017	1.49038	1.31978	IL6ST
ENSG00000090013	ENSG00000090013_at	1.84975	1.41488	1.31978	BLVRB
ENSG00000013392	ENSG00000013392_at	1.84785	1.46608	1.31978	RWDD2A
ENSG00000085491	ENSG00000085491_at	1.84581	1.41426	1.31978	SLC25A24
ENSG00000139370	ENSG00000139370_at	1.84209	1.78107	1.31978	SLC15A4
ENSG00000221978	ENSG00000221978_at	1.83907	1.46932	1.31978	CCNL2
ENSG00000070759	ENSG00000070759_at	1.83865	1.69603	1.31978	TESK2
ENSG00000161921	ENSG00000161921_at	1.8372	1.41254	1.31978	CXCL16
ENSG00000271601	ENSG00000271601_at	1.83655	2.29387	1.31978	LIX1L
ENSG00000164402	ENSG00000164402_at	1.83593	1.54822	1.31978	39692
ENSG00000213853	ENSG00000213853_at	1.83339	1.42822	1.31978	EMP2
ENSG00000113555	ENSG00000113555_at	1.8321	1.36726	1.31978	PCDH12
ENSG00000197019	ENSG00000197019_at	1.83144	1.562	1.31978	SERTAD1
ENSG00000187325	ENSG00000187325_at	1.82769	1.52392	1.31978	TAF9B
ENSG00000153253	ENSG00000153253_at	1.82473	2.30658	1.31978	SCN3A
ENSG00000171428	ENSG00000171428_at	1.8198	1.51133	1.31978	NAT1
ENSG00000124610	ENSG00000124610_at	-2.33131	0.570376	1.31978	HIST1H1A
ENSG00000109084	ENSG00000109084_at	-2.32821	0.654034	1.31978	TMEM97
ENSG00000131389	ENSG00000131389_at	-2.3058	0.537035	1.31978	SLC6A6
ENSG00000171793	ENSG00000171793_at	-2.30099	0.550499	1.31978	CTPS1
ENSG00000120800	ENSG00000120800_at	-2.29443	0.588795	1.31978	UTP20
ENSG00000196449	ENSG00000196449_at	-2.29388	0.582799	1.31978	YRDC
ENSG00000167723	ENSG00000167723_at	-2.28886	0.695737	1.31978	TRPV3
ENSG00000090104	ENSG00000090104_at	-2.28368	0.691389	1.31978	RGS1
ENSG00000134369	ENSG00000134369_at	-2.27239	0.528521	1.31978	NAV1
ENSG00000164038	ENSG00000164038_at	-2.26681	0.662178	1.31978	SLC9B2
ENSG00000186480	ENSG00000186480_at	-2.26608	0.515905	1.31978	INSIG1
ENSG00000144136	ENSG00000144136_at	-2.25314	0.597573	1.31978	SLC20A1
ENSG00000163950	ENSG00000163950_at	-2.25281	0.636085	1.31978	SLBP
ENSG00000072274	ENSG00000072274_at	-2.23977	0.58616	1.31978	TFRC
ENSG00000182118	ENSG00000182118_at	-2.22224	0.513172	1.31978	FAM89A
ENSG00000163606	ENSG00000163606_at	-2.2166	0.560288	1.31978	CD200R1
ENSG00000152413	ENSG00000152413_at	-2.21507	0.452117	1.31978	HOMER1
ENSG00000110031	ENSG00000110031_at	-2.2	0.678478	1.31978	LPXN
ENSG00000158201	ENSG00000158201_at	-2.17786	0.668347	1.31978	ABHD3
ENSG00000067064	ENSG00000067064_at	-2.17572	0.59135	1.31978	IDI1
ENSG00000064651	ENSG00000064651_at	-2.16201	0.567475	1.31978	SLC12A2
ENSG00000125454	ENSG00000125454_at	-2.16025	0.694649	1.31978	SLC25A19
ENSG00000135776	ENSG00000135776_at	-2.1581	0.703268	1.31978	ABCB10
ENSG00000166347	ENSG00000166347_at	-2.15493	0.657622	1.31978	CYB5A
ENSG00000133119	ENSG00000133119_at	-2.15278	0.606084	1.31978	RFC3
ENSG00000116750	ENSG00000116750_at	-2.1523	0.596854	1.31978	UCHL5
ENSG00000123505	ENSG00000123505_at	-2.15035	0.608719	1.31978	AMD1
ENSG00000065911	ENSG00000065911_at	-2.15032	0.611326	1.31978	MTHFD2
ENSG00000175305	ENSG00000175305_at	-2.14671	0.546931	1.31978	CCNE2
ENSG00000198502	ENSG00000198502_at	1.8189	1.4298	1.66524	HLA-DRB5
ENSG00000163625	ENSG00000163625_at	1.81617	1.6036	1.66524	WDFY3
ENSG00000143079	ENSG00000143079_at	1.8146	1.84907	1.66524	CTTNBP2NL
ENSG00000112799	ENSG00000112799_at	1.81399	1.41419	1.66524	LY86
ENSG00000239713	ENSG00000239713_at	1.81344	1.44013	1.66524	APOBEC3G
ENSG00000183856	ENSG00000183856_at	1.81119	1.81591	1.66524	IQGAP3
ENSG00000233276	ENSG00000233276_at	1.80818	1.75726	1.66524	GPX1
ENSG00000204147	ENSG00000204147_at	1.80233	1.53274	1.66524	ASAH2B
ENSG00000122694	ENSG00000122694_at	1.80097	1.50386	1.66524	GLIPR2
ENSG00000102804	ENSG00000102804_at	1.80048	1.54159	1.66524	TSC22D1
ENSG00000150093	ENSG00000150093_at	1.80034	1.73003	1.66524	ITGB1
ENSG00000106571	ENSG00000106571_at	1.79966	1.372	1.66524	GLI3
ENSG00000175595	ENSG00000175595_at	1.79634	1.34107	1.66524	ERCC4
ENSG00000151292	ENSG00000151292_at	1.7957	1.49716	1.66524	CSNK1G3
ENSG00000099785	ENSG00000099785_at	1.79483	1.49207	1.66524	37316
ENSG00000125734	ENSG00000125734_at	1.79387	1.6372	1.66524	GPR108
ENSG00000153113	ENSG00000153113_at	1.79357	1.44873	1.66524	CAST
ENSG00000168765	ENSG00000168765_at	1.79264	1.54476	1.66524	GSTM4
ENSG00000170266	ENSG00000170266_at	1.78175	1.40217	1.66524	GLB1
ENSG00000101439	ENSG00000101439_at	1.78171	1.60945	1.66524	CST3
ENSG00000003400	ENSG00000003400_at	1.77384	1.4592	1.66524	CASP10
ENSG00000124772	ENSG00000124772_at	1.77364	1.43485	1.66524	CPNE5
ENSG00000164951	ENSG00000164951_at	1.7727	2.14673	1.66524	PDP1
ENSG00000184887	ENSG00000184887_at	1.77252	1.48908	1.66524	BTBD6
ENSG00000181982	ENSG00000181982_at	1.77209	1.3894	1.66524	CCDC149
ENSG00000168438	ENSG00000168438_at	1.76854	1.38027	1.66524	CDC40
ENSG00000162511	ENSG00000162511_at	1.76748	1.39749	1.66524	LAPTM5
ENSG00000166436	ENSG00000166436_at	1.76726	1.35067	1.66524	TRIM66
ENSG00000136237	ENSG00000136237_at	1.76165	1.36552	1.66524	RAPGEF5
ENSG00000169071	ENSG00000169071_at	1.76106	1.67379	1.66524	ROR2
ENSG00000112367	ENSG00000112367_at	1.76046	2.01643	1.66524	FIG4
ENSG00000080200	ENSG00000080200_at	1.76011	1.52904	1.66524	CRYBG3
ENSG00000188243	ENSG00000188243_at	1.75583	1.34445	1.66524	COMMD6
ENSG00000166946	ENSG00000166946_at	1.75531	1.5803	1.66524	CCNDBP1
ENSG00000138756	ENSG00000138756_at	1.75322	1.36884	1.66524	BMP2K
ENSG00000104361	ENSG00000104361_at	1.7531	1.61988	1.66524	NIPAL2
ENSG00000027697	ENSG00000027697_at	1.75297	1.4444	1.66524	IFNGR1
ENSG00000153558	ENSG00000153558_at	1.7492	1.62409	1.66524	FBXL2
ENSG00000181458	ENSG00000181458_at	1.74854	1.39706	1.66524	TMEM45A
ENSG00000223865	ENSG00000223865_at	1.74774	1.39154	1.66524	HLA-DPB1
ENSG00000113742	ENSG00000113742_at	1.74752	1.45322	1.66524	CPEB4
ENSG00000163820	ENSG00000163820_at	1.7457	1.6686	1.66524	FYCO1
ENSG00000112378	ENSG00000112378_at	1.74176	1.50549	1.66524	PERP
ENSG00000134575	ENSG00000134575_at	1.7401	1.59289	1.66524	ACP2
ENSG00000158402	ENSG00000158402_at	1.73689	1.49408	1.66524	CDC25C
ENSG00000137135	ENSG00000137135_at	1.73624	1.35619	1.66524	ARHGEF39
ENSG00000119729	ENSG00000119729_at	1.73605	1.40264	1.66524	RHOQ
ENSG00000168216	ENSG00000168216_at	1.73602	1.34873	1.66524	LMBRD1
ENSG00000051108	ENSG00000051108_at	1.73581	1.45141	1.66524	HERPUD1
ENSG00000183718	ENSG00000183718_at	1.73538	1.48586	1.66524	TRIM52
ENSG00000166949	ENSG00000166949_at	1.73344	1.55166	1.66524	SMAD3
ENSG00000023318	ENSG00000023318_at	1.73328	1.48685	1.66524	ERP44
ENSG00000148356	ENSG00000148356_at	1.73163	1.38382	1.66524	LRSAM1
ENSG00000244754	ENSG00000244754_at	1.73038	1.59686	1.66524	N4BP2L2
ENSG00000168772	ENSG00000168772_at	1.72863	1.54855	1.66524	CXXC4
ENSG00000185261	ENSG00000185261_at	1.72742	1.45762	1.66524	KIAA0825
ENSG00000125731	ENSG00000125731_at	1.72467	1.46608	1.66524	SH2D3A
ENSG00000136156	ENSG00000136156_at	1.72378	1.36952	1.66524	ITM2B
ENSG00000188641	ENSG00000188641_at	1.72374	1.47052	1.66524	DPYD
ENSG00000171988	ENSG00000171988_at	1.72166	1.58609	1.66524	JMJD1C
ENSG00000176393	ENSG00000176393_at	1.71568	1.43086	1.66524	RNPEP
ENSG00000144843	ENSG00000144843_at	1.71479	1.48873	1.66524	ADPRH
ENSG00000113163	ENSG00000113163_at	1.7129	1.41634	1.66524	COL4A3BP
ENSG00000087008	ENSG00000087008_at	1.71121	1.4494	1.66524	ACOX3
ENSG00000174500	ENSG00000174500_at	1.71082	1.52599	1.66524	GCSAM
ENSG00000134531	ENSG00000134531_at	1.70952	1.5034	1.66524	EMP1
ENSG00000196151	ENSG00000196151_at	1.70746	1.48266	1.66524	WDSUB1
ENSG00000001460	ENSG00000001460_at	1.7022	1.37725	1.66524	STPG1
ENSG00000164116	ENSG00000164116_at	1.70133	1.40567	1.66524	GUCY1A3
ENSG00000164331	ENSG00000164331_at	1.69998	1.4247	1.66524	ANKRA2
ENSG00000242574	ENSG00000242574_at	1.698	1.54676	1.66524	HLA-DMB
ENSG00000110315	ENSG00000110315_at	1.69769	1.38815	1.66524	RNF141
ENSG00000184271	ENSG00000184271_at	1.69693	1.64733	1.66524	POU6F1
ENSG00000143363	ENSG00000143363_at	1.6967	1.53298	1.66524	PRUNE1
ENSG00000151612	ENSG00000151612_at	1.6952	1.57654	1.66524	ZNF827
ENSG00000211584	ENSG00000211584_at	1.69475	1.42149	1.66524	SLC48A1
ENSG00000125991	ENSG00000125991_at	1.69295	1.36239	1.66524	ERGIC3
ENSG00000123240	ENSG00000123240_at	1.69187	1.44268	1.66524	OPTN
ENSG00000016864	ENSG00000016864_at	1.68879	1.42206	1.66524	GLT8D1
ENSG00000166333	ENSG00000166333_at	1.68417	1.48377	1.66524	ILK
ENSG00000273749	ENSG00000273749_at	1.68292	1.60481	1.66524	CYFIP1
ENSG00000188554	ENSG00000188554_at	1.6826	1.54631	1.66524	NBR1
ENSG00000160746	ENSG00000160746_at	1.68196	1.37898	1.66524	ANO10
ENSG00000129667	ENSG00000129667_at	1.67994	1.48839	1.66524	RHBDF2
ENSG00000105738	ENSG00000105738_at	1.67948	1.56355	1.66524	SIPA1L3
ENSG00000011243	ENSG00000011243_at	1.67925	1.31701	1.66524	AKAP8L
ENSG00000143622	ENSG00000143622_at	1.67826	1.58066	1.66524	RIT1
ENSG00000145860	ENSG00000145860_at	1.6781	1.45988	1.66524	RNF145
ENSG00000168016	ENSG00000168016_at	1.67807	1.97606	1.66524	TRANK1
ENSG00000198718	ENSG00000198718_at	1.67648	1.37363	1.66524	TOGARAM1
ENSG00000174227	ENSG00000174227_at	1.67599	1.57478	1.66524	PIGG
ENSG00000165410	ENSG00000165410_at	1.67585	1.45894	1.66524	CFL2
ENSG00000179152	ENSG00000179152_at	1.67427	1.31986	1.66524	TCAIM
ENSG00000070081	ENSG00000070081_at	1.6737	1.6648	1.66524	NUCB2
ENSG00000128731	ENSG00000128731_at	1.66821	1.46907	1.66524	HERC2
ENSG00000115421	ENSG00000115421_at	1.66744	1.44155	1.66524	PAPOLG
ENSG00000277443	ENSG00000277443_at	1.66709	1.37389	1.66524	MARCKS
ENSG00000175701	ENSG00000175701_at	1.66349	1.38871	1.66524	LINC00116
ENSG00000166295	ENSG00000166295_at	1.66292	1.43753	1.66524	ANAPC16
ENSG00000088448	ENSG00000088448_at	1.66168	1.51193	1.66524	ANKRD10
ENSG00000025772	ENSG00000025772_at	1.66082	1.43079	1.66524	TOMM34
ENSG00000126709	ENSG00000126709_at	1.65794	1.51657	1.66524	IFI6
ENSG00000145439	ENSG00000145439_at	1.65673	1.51836	1.66524	CBR4
ENSG00000168769	ENSG00000168769_at	1.65659	1.42737	1.66524	TET2
ENSG00000120254	ENSG00000120254_at	-2.14416	0.514268	1.66524	MTHFD1L
ENSG00000134901	ENSG00000134901_at	-2.1427	0.64324	1.66524	KDELC1
ENSG00000111490	ENSG00000111490_at	-2.14053	0.662011	1.66524	TBC1D30
ENSG00000147224	ENSG00000147224_at	-2.12358	0.653049	1.66524	PRPS1
ENSG00000074695	ENSG00000074695_at	-2.12235	0.684204	1.66524	LMAN1
ENSG00000102452	ENSG00000102452_at	-2.12118	0.609024	1.66524	NALCN
ENSG00000138018	ENSG00000138018_at	-2.12033	0.678521	1.66524	SELENOI
ENSG00000119969	ENSG00000119969_at	-2.11972	0.533001	1.66524	HELLS
ENSG00000102312	ENSG00000102312_at	-2.11231	0.625492	1.66524	PORCN
ENSG00000101842	ENSG00000101842_at	-2.11122	0.693688	1.66524	VSIG1
ENSG00000168491	ENSG00000168491_at	-2.10782	0.496353	1.66524	CCDC110
ENSG00000128165	ENSG00000128165_at	-2.10729	0.708973	1.66524	ADM2
ENSG00000149403	ENSG00000149403_at	-2.10216	0.506731	1.66524	GRIK4
ENSG00000161981	ENSG00000161981_at	-2.10048	0.695086	1.66524	SNRNP25
ENSG00000165417	ENSG00000165417_at	-2.09859	0.641573	1.66524	GTF2A1
ENSG00000114315	ENSG00000114315_at	-2.09768	0.601796	1.66524	HES1
ENSG00000005100	ENSG00000005100_at	-2.0955	0.509441	1.66524	DHX33
ENSG00000198885	ENSG00000198885_at	-2.09366	0.59483	1.66524	ITPRIPL1
ENSG00000183741	ENSG00000183741_at	-2.09054	0.62474	1.66524	CBX6
ENSG00000076248	ENSG00000076248_at	-2.0803	0.552862	1.66524	UNG
ENSG00000171823	ENSG00000171823_at	-2.077	0.702737	1.66524	FBXL14
ENSG00000277161	ENSG00000277161_at	-2.07585	0.560998	1.66524	PIGW
ENSG00000106635	ENSG00000106635_at	-2.06479	0.65381	1.66524	BCL7B
ENSG00000164120	ENSG00000164120_at	-2.05981	0.586999	1.66524	HPGD
ENSG00000145332	ENSG00000145332_at	-2.05587	0.662976	1.66524	KLHL8
ENSG00000100216	ENSG00000100216_at	-2.05344	0.65278	1.66524	TOMM22
ENSG00000169245	ENSG00000169245_at	-2.02259	0.43327	1.66524	CXCL10
ENSG00000163528	ENSG00000163528_at	-2.01541	0.538625	1.66524	CHCHD4
ENSG00000170558	ENSG00000170558_at	-2.00813	0.67717	1.66524	CDH2
ENSG00000180828	ENSG00000180828_at	-2.00438	0.714839	1.66524	BHLHE22
ENSG00000128050	ENSG00000128050_at	-2.00298	0.613569	1.66524	PAICS
ENSG00000115946	ENSG00000115946_at	-2.00135	0.544626	1.66524	PNO1
ENSG00000087299	ENSG00000087299_at	-1.99742	0.586265	1.66524	L2HGDH
ENSG00000185347	ENSG00000185347_at	-1.9954	0.559883	1.66524	C14orf80
ENSG00000164466	ENSG00000164466_at	-1.99495	0.628741	1.66524	SFXN1
ENSG00000166133	ENSG00000166133_at	-1.99273	0.723088	1.66524	RPUSD2
ENSG00000275004	ENSG00000275004_at	-1.99106	0.675049	1.66524	ZNF280B
ENSG00000177917	ENSG00000177917_at	-1.98724	0.672454	1.66524	ARL6IP6
ENSG00000101773	ENSG00000101773_at	-1.98669	0.627907	1.66524	RBBP8
ENSG00000159023	ENSG00000159023_at	-1.98423	0.732343	1.66524	EPB41
ENSG00000142875	ENSG00000142875_at	-1.98351	0.637344	1.66524	PRKACB
ENSG00000184575	ENSG00000184575_at	-1.9766	0.688305	1.66524	XPOT
ENSG00000180694	ENSG00000180694_at	-1.97177	0.650016	1.66524	TMEM64
ENSG00000165490	ENSG00000165490_at	-1.97148	0.668762	1.66524	DDIAS
ENSG00000185897	ENSG00000185897_at	-1.96963	0.657831	1.66524	FFAR3
ENSG00000137876	ENSG00000137876_at	-1.96748	0.726982	1.66524	RSL24D1
ENSG00000159399	ENSG00000159399_at	-1.96668	0.587392	1.66524	HK2
ENSG00000112312	ENSG00000112312_at	-1.96085	0.566087	1.66524	GMNN
ENSG00000178966	ENSG00000178966_at	-1.95896	0.717422	1.66524	RMI1
ENSG00000132953	ENSG00000132953_at	-1.9549	0.637197	1.66524	XPO4
ENSG00000153310	ENSG00000153310_at	-1.95451	0.563435	1.66524	FAM49B
ENSG00000160208	ENSG00000160208_at	-1.95424	0.640786	1.66524	RRP1B
ENSG00000043039	ENSG00000043039_at	-1.95288	0.689955	1.66524	BARX2
ENSG00000095596	ENSG00000095596_at	-1.95185	0.646337	1.66524	CYP26A1
ENSG00000141858	ENSG00000141858_at	-1.94975	0.633955	1.66524	SAMD1
ENSG00000164465	ENSG00000164465_at	-1.94692	0.711139	1.66524	DCBLD1
ENSG00000171132	ENSG00000171132_at	1.65571	1.45553	2.44604	PRKCE
ENSG00000146112	ENSG00000146112_at	1.65555	1.90362	2.44604	PPP1R18
ENSG00000111731	ENSG00000111731_at	1.65436	1.50808	2.44604	C2CD5
ENSG00000132669	ENSG00000132669_at	1.64819	1.33219	2.44604	RIN2
ENSG00000122042	ENSG00000122042_at	1.64706	1.29189	2.44604	UBL3
ENSG00000163947	ENSG00000163947_at	1.64504	1.74261	2.44604	ARHGEF3
ENSG00000162654	ENSG00000162654_at	1.64426	1.46669	2.44604	GBP4
ENSG00000165023	ENSG00000165023_at	1.64355	1.4994	2.44604	DIRAS2
ENSG00000145246	ENSG00000145246_at	1.64238	1.44054	2.44604	ATP10D
ENSG00000276293	ENSG00000276293_at	1.64228	1.63351	2.44604	PIP4K2B
ENSG00000185920	ENSG00000185920_at	1.64088	1.53768	2.44604	PTCH1
ENSG00000185905	ENSG00000185905_at	1.64068	1.44572	2.44604	C16orf54
ENSG00000103942	ENSG00000103942_at	1.64013	1.47938	2.44604	HOMER2
ENSG00000166887	ENSG00000166887_at	1.63976	1.46198	2.44604	VPS39
ENSG00000169413	ENSG00000169413_at	1.63785	1.57659	2.44604	RNASE6
ENSG00000163697	ENSG00000163697_at	1.63547	1.62781	2.44604	APBB2
ENSG00000110931	ENSG00000110931_at	1.63428	1.37134	2.44604	CAMKK2
ENSG00000102181	ENSG00000102181_at	1.63389	1.3725	2.44604	CD99L2
ENSG00000160310	ENSG00000160310_at	1.63312	1.40715	2.44604	PRMT2
ENSG00000109458	ENSG00000109458_at	1.63042	1.48479	2.44604	GAB1
ENSG00000149269	ENSG00000149269_at	1.63029	1.32999	2.44604	PAK1
ENSG00000163516	ENSG00000163516_at	1.63025	1.45439	2.44604	ANKZF1
ENSG00000099326	ENSG00000099326_at	1.62433	1.3129	2.44604	MZF1
ENSG00000177426	ENSG00000177426_at	1.62431	1.40869	2.44604	TGIF1
ENSG00000168939	ENSG00000168939_at	1.62229	1.77785	2.44604	SPRY3
ENSG00000196981	ENSG00000196981_at	1.62171	1.71741	2.44604	WDR5B
ENSG00000137960	ENSG00000137960_at	1.62163	1.47559	2.44604	GIPC2
ENSG00000130768	ENSG00000130768_at	1.62133	1.59723	2.44604	SMPDL3B
ENSG00000173530	ENSG00000173530_at	1.61979	1.48695	2.44604	TNFRSF10D
ENSG00000115306	ENSG00000115306_at	1.61891	1.42223	2.44604	SPTBN1
ENSG00000135547	ENSG00000135547_at	1.61834	1.47921	2.44604	HEY2
ENSG00000051620	ENSG00000051620_at	1.61621	1.49117	2.44604	HEBP2
ENSG00000170017	ENSG00000170017_at	1.61254	1.55532	2.44604	ALCAM
ENSG00000072364	ENSG00000072364_at	1.6117	1.36135	2.44604	AFF4
ENSG00000144589	ENSG00000144589_at	1.61161	1.44536	2.44604	STK11IP
ENSG00000064225	ENSG00000064225_at	1.60999	1.46556	2.44604	ST3GAL6
ENSG00000149311	ENSG00000149311_at	1.60809	1.49389	2.44604	ATM
ENSG00000137269	ENSG00000137269_at	1.60592	1.57275	2.44604	LRRC1
ENSG00000023902	ENSG00000023902_at	1.60535	1.38965	2.44604	PLEKHO1
ENSG00000060642	ENSG00000060642_at	1.60509	1.53117	2.44604	PIGV
ENSG00000135956	ENSG00000135956_at	1.60477	1.47825	2.44604	TMEM127
ENSG00000149346	ENSG00000149346_at	1.60132	1.48356	2.44604	SLX4IP
ENSG00000152894	ENSG00000152894_at	1.60011	1.34679	2.44604	PTPRK
ENSG00000147121	ENSG00000147121_at	1.59947	1.47203	2.44604	KRBOX4
ENSG00000183580	ENSG00000183580_at	1.59587	1.44908	2.44604	FBXL7
ENSG00000135473	ENSG00000135473_at	1.59495	1.42746	2.44604	PAN2
ENSG00000124151	ENSG00000124151_at	1.5941	1.45037	2.44604	NCOA3
ENSG00000137393	ENSG00000137393_at	1.59164	1.60875	2.44604	RNF144B
ENSG00000112182	ENSG00000112182_at	1.59061	1.71518	2.44604	BACH2
ENSG00000120798	ENSG00000120798_at	1.5906	1.47422	2.44604	NR2C1
ENSG00000147010	ENSG00000147010_at	1.59006	1.54374	2.44604	SH3KBP1
ENSG00000128585	ENSG00000128585_at	1.58943	1.32716	2.44604	MKLN1
ENSG00000162685	ENSG00000162685_at	1.58926	1.50395	2.44604	LSP1P3
ENSG00000170006	ENSG00000170006_at	1.58844	1.62163	2.44604	TMEM154
ENSG00000102078	ENSG00000102078_at	1.5881	1.52073	2.44604	SLC25A14
ENSG00000102893	ENSG00000102893_at	1.58672	1.33439	2.44604	PHKB
ENSG00000125347	ENSG00000125347_at	1.58444	1.43185	2.44604	IRF1
ENSG00000177570	ENSG00000177570_at	1.58378	1.51924	2.44604	SAMD12
ENSG00000154822	ENSG00000154822_at	1.58335	1.62233	2.44604	PLCL2
ENSG00000107521	ENSG00000107521_at	1.58041	1.49248	2.44604	HPS1
ENSG00000135899	ENSG00000135899_at	1.58008	1.35809	2.44604	SP110
ENSG00000197694	ENSG00000197694_at	1.57743	1.45077	2.44604	SPTAN1
ENSG00000198625	ENSG00000198625_at	1.57742	1.37323	2.44604	MDM4
ENSG00000156052	ENSG00000156052_at	1.57686	1.59883	2.44604	GNAQ
ENSG00000005189	ENSG00000005189_at	1.57591	1.40047	2.44604	REXO5
ENSG00000089159	ENSG00000089159_at	1.57459	1.43676	2.44604	PXN
ENSG00000196187	ENSG00000196187_at	1.5739	1.527	2.44604	TMEM63A
ENSG00000002549	ENSG00000002549_at	1.57182	1.46988	2.44604	LAP3
ENSG00000169435	ENSG00000169435_at	1.57075	1.47601	2.44604	RASSF6
ENSG00000153944	ENSG00000153944_at	1.56662	1.29705	2.44604	MSI2
ENSG00000172831	ENSG00000172831_at	1.56662	1.66797	2.44604	CES2
ENSG00000072694	ENSG00000072694_at	1.56542	1.89407	2.44604	FCGR2B
ENSG00000114455	ENSG00000114455_at	1.56507	1.35878	2.44604	HHLA2
ENSG00000173334	ENSG00000173334_at	1.56478	1.40136	2.44604	TRIB1
ENSG00000143387	ENSG00000143387_at	1.56382	1.82602	2.44604	CTSK
ENSG00000042980	ENSG00000042980_at	1.56337	1.35677	2.44604	ADAM28
ENSG00000134698	ENSG00000134698_at	1.56229	1.64001	2.44604	AGO4
ENSG00000196664	ENSG00000196664_at	1.55666	1.47892	2.44604	TLR7
ENSG00000176463	ENSG00000176463_at	1.55625	1.48025	2.44604	SLCO3A1
ENSG00000167637	ENSG00000167637_at	1.55591	1.68012	2.44604	ZNF283
ENSG00000173578	ENSG00000173578_at	1.55516	1.67346	2.44604	XCR1
ENSG00000175727	ENSG00000175727_at	1.55397	1.30832	2.44604	MLXIP
ENSG00000134873	ENSG00000134873_at	1.55323	1.71912	2.44604	CLDN10
ENSG00000128923	ENSG00000128923_at	1.54967	1.86536	2.44604	MINDY2
ENSG00000135404	ENSG00000135404_at	1.54927	1.60232	2.44604	CD63
ENSG00000110013	ENSG00000110013_at	1.54795	1.33463	2.44604	SIAE
ENSG00000076513	ENSG00000076513_at	1.54638	1.54604	2.44604	ANKRD13A
ENSG00000050405	ENSG00000050405_at	1.54586	1.53823	2.44604	LIMA1
ENSG00000165097	ENSG00000165097_at	1.54545	1.48086	2.44604	KDM1B
ENSG00000085832	ENSG00000085832_at	1.54521	1.31596	2.44604	EPS15
ENSG00000157551	ENSG00000157551_at	1.54498	1.69078	2.44604	KCNJ15
ENSG00000143458	ENSG00000143458_at	1.54405	1.40569	2.44604	GABPB2
ENSG00000102158	ENSG00000102158_at	1.54368	1.28704	2.44604	MAGT1
ENSG00000115966	ENSG00000115966_at	1.54133	1.3822	2.44604	ATF2
ENSG00000120725	ENSG00000120725_at	1.54031	1.28671	2.44604	SIL1
ENSG00000115738	ENSG00000115738_at	1.536	1.52942	2.44604	ID2
ENSG00000013016	ENSG00000013016_at	1.53338	1.35535	2.44604	EHD3
ENSG00000172716	ENSG00000172716_at	1.53284	1.35327	2.44604	SLFN11
ENSG00000197329	ENSG00000197329_at	1.53172	1.41911	2.44604	PELI1
ENSG00000138496	ENSG00000138496_at	1.53106	1.53677	2.44604	PARP9
ENSG00000215218	ENSG00000215218_at	1.52889	1.53904	2.44604	UBE2QL1
ENSG00000167851	ENSG00000167851_at	1.52695	1.36857	2.44604	CD300A
ENSG00000154114	ENSG00000154114_at	1.52675	1.40312	2.44604	TBCEL
ENSG00000170899	ENSG00000170899_at	1.52612	1.32203	2.44604	GSTA4
ENSG00000154237	ENSG00000154237_at	1.52344	1.30868	2.44604	LRRK1
ENSG00000139291	ENSG00000139291_at	1.52287	1.3291	2.44604	TMEM19
ENSG00000005156	ENSG00000005156_at	1.52282	1.51409	2.44604	LIG3
ENSG00000137103	ENSG00000137103_at	1.52258	1.49115	2.44604	TMEM8B
ENSG00000103502	ENSG00000103502_at	1.52212	1.33714	2.44604	CDIPT
ENSG00000198816	ENSG00000198816_at	1.5215	1.2999	2.44604	ZNF358
ENSG00000168394	ENSG00000168394_at	1.51899	1.41603	2.44604	TAP1
ENSG00000128311	ENSG00000128311_at	1.51802	1.38672	2.44604	TST
ENSG00000120913	ENSG00000120913_at	1.51766	1.48618	2.44604	PDLIM2
ENSG00000204084	ENSG00000204084_at	1.51741	1.34669	2.44604	INPP5B
ENSG00000154642	ENSG00000154642_at	1.51706	1.42372	2.44604	C21orf91
ENSG00000198408	ENSG00000198408_at	1.51672	1.33606	2.44604	MGEA5
ENSG00000105053	ENSG00000105053_at	1.51629	1.29922	2.44604	VRK3
ENSG00000135821	ENSG00000135821_at	1.51513	1.30065	2.44604	GLUL
ENSG00000166268	ENSG00000166268_at	1.51509	1.39832	2.44604	MYRFL
ENSG00000048649	ENSG00000048649_at	1.51493	1.3447	2.44604	RSF1
ENSG00000076662	ENSG00000076662_at	1.5124	1.31083	2.44604	ICAM3
ENSG00000075391	ENSG00000075391_at	1.5119	1.36972	2.44604	RASAL2
ENSG00000162736	ENSG00000162736_at	1.51177	1.3111	2.44604	NCSTN
ENSG00000100612	ENSG00000100612_at	1.51072	1.38283	2.44604	DHRS7
ENSG00000067365	ENSG00000067365_at	1.50859	1.29892	2.44604	METTL22
ENSG00000115170	ENSG00000115170_at	1.50738	1.44163	2.44604	ACVR1
ENSG00000120915	ENSG00000120915_at	1.50724	1.49839	2.44604	EPHX2
ENSG00000164306	ENSG00000164306_at	1.50695	1.42756	2.44604	PRIMPOL
ENSG00000267680	ENSG00000267680_at	1.50412	1.86163	2.44604	ZNF224
ENSG00000121486	ENSG00000121486_at	1.5037	1.70124	2.44604	TRMT1L
ENSG00000178149	ENSG00000178149_at	1.50347	1.43382	2.44604	DALRD3
ENSG00000143258	ENSG00000143258_at	1.50315	1.49437	2.44604	USP21
ENSG00000151208	ENSG00000151208_at	1.50299	1.26448	2.44604	DLG5
ENSG00000106479	ENSG00000106479_at	1.50267	1.61482	2.44604	ZNF862
ENSG00000100647	ENSG00000100647_at	1.50203	1.33406	2.44604	SUSD6
ENSG00000079739	ENSG00000079739_at	-1.94525	0.685361	2.44604	PGM1
ENSG00000028137	ENSG00000028137_at	-1.94303	0.537834	2.44604	TNFRSF1B
ENSG00000134987	ENSG00000134987_at	-1.93535	0.707129	2.44604	WDR36
ENSG00000178691	ENSG00000178691_at	-1.93316	0.717906	2.44604	SUZ12
ENSG00000065989	ENSG00000065989_at	-1.9247	0.621086	2.44604	PDE4A
ENSG00000105281	ENSG00000105281_at	-1.92443	0.687555	2.44604	SLC1A5
ENSG00000162769	ENSG00000162769_at	-1.9244	0.732968	2.44604	FLVCR1
ENSG00000173638	ENSG00000173638_at	-1.91153	0.719255	2.44604	SLC19A1
ENSG00000132646	ENSG00000132646_at	-1.90917	0.597975	2.44604	PCNA
ENSG00000131941	ENSG00000131941_at	-1.90715	0.688459	2.44604	RHPN2
ENSG00000104738	ENSG00000104738_at	-1.90644	0.679946	2.44604	MCM4
ENSG00000117450	ENSG00000117450_at	-1.90424	0.686477	2.44604	PRDX1
ENSG00000078589	ENSG00000078589_at	-1.90343	0.688414	2.44604	P2RY10
ENSG00000101220	ENSG00000101220_at	-1.89877	0.67618	2.44604	C20orf27
ENSG00000196584	ENSG00000196584_at	-1.89679	0.715721	2.44604	XRCC2
ENSG00000121274	ENSG00000121274_at	-1.89663	0.604148	2.44604	PAPD5
ENSG00000130024	ENSG00000130024_at	-1.8953	0.705669	2.44604	PHF10
ENSG00000145375	ENSG00000145375_at	-1.8912	0.624795	2.44604	SPATA5
ENSG00000153904	ENSG00000153904_at	-1.88909	0.637911	2.44604	DDAH1
ENSG00000103876	ENSG00000103876_at	-1.88522	0.707275	2.44604	FAH
ENSG00000104611	ENSG00000104611_at	-1.88082	0.652004	2.44604	SH2D4A
ENSG00000105063	ENSG00000105063_at	-1.87874	0.659156	2.44604	PPP6R1
ENSG00000100368	ENSG00000100368_at	-1.87807	0.717329	2.44604	CSF2RB
ENSG00000113460	ENSG00000113460_at	-1.87698	0.575928	2.44604	BRIX1
ENSG00000196247	ENSG00000196247_at	-1.87341	0.675985	2.44604	ZNF107
ENSG00000116771	ENSG00000116771_at	-1.86833	0.575187	2.44604	AGMAT
ENSG00000105855	ENSG00000105855_at	-1.86771	0.36325	2.44604	ITGB8
ENSG00000114948	ENSG00000114948_at	-1.86327	0.689375	2.44604	ADAM23
ENSG00000139263	ENSG00000139263_at	-1.86051	0.720653	2.44604	LRIG3
ENSG00000142494	ENSG00000142494_at	-1.85785	0.661994	2.44604	SLC47A1
ENSG00000130204	ENSG00000130204_at	-1.85508	0.732236	2.44604	TOMM40
ENSG00000131669	ENSG00000131669_at	-1.85045	0.652928	2.44604	NINJ1
ENSG00000159228	ENSG00000159228_at	-1.84814	0.657697	2.44604	CBR1
ENSG00000014641	ENSG00000014641_at	-1.84614	0.667063	2.44604	MDH1
ENSG00000132970	ENSG00000132970_at	-1.84142	0.533839	2.44604	WASF3
ENSG00000136040	ENSG00000136040_at	-1.83848	0.720951	2.44604	PLXNC1
ENSG00000116473	ENSG00000116473_at	-1.83818	0.695185	2.44604	RAP1A
ENSG00000099194	ENSG00000099194_at	-1.83362	0.64193	2.44604	SCD
ENSG00000198648	ENSG00000198648_at	-1.8335	0.63729	2.44604	STK39
ENSG00000197498	ENSG00000197498_at	-1.82765	0.651359	2.44604	RPF2
ENSG00000145220	ENSG00000145220_at	-1.82741	0.641866	2.44604	LYAR
ENSG00000132423	ENSG00000132423_at	-1.82261	0.727988	2.44604	COQ3
ENSG00000144381	ENSG00000144381_at	-1.82039	0.697913	2.44604	HSPD1
ENSG00000106348	ENSG00000106348_at	-1.81998	0.623834	2.44604	IMPDH1
ENSG00000065328	ENSG00000065328_at	-1.81799	0.610237	2.44604	MCM10
ENSG00000070718	ENSG00000070718_at	-1.81621	0.67876	2.44604	AP3M2
ENSG00000179958	ENSG00000179958_at	-1.81108	0.58482	2.44604	DCTPP1
ENSG00000144580	ENSG00000144580_at	-1.81074	0.667711	2.44604	CNOT9
ENSG00000146842	ENSG00000146842_at	-1.80956	0.671711	2.44604	TMEM209
ENSG00000155506	ENSG00000155506_at	-1.80923	0.708928	2.44604	LARP1
ENSG00000108561	ENSG00000108561_at	-1.80555	0.676306	2.44604	C1QBP
ENSG00000103187	ENSG00000103187_at	-1.80073	0.686928	2.44604	COTL1
ENSG00000104980	ENSG00000104980_at	-1.80024	0.684859	2.44604	TIMM44
ENSG00000135829	ENSG00000135829_at	-1.79997	0.68006	2.44604	DHX9
ENSG00000108262	ENSG00000108262_at	-1.7999	0.729519	2.44604	GIT1
ENSG00000219438	ENSG00000219438_at	-1.79839	0.572386	2.44604	FAM19A5
ENSG00000147697	ENSG00000147697_at	-1.79614	0.589786	2.44604	GSDMC
ENSG00000182985	ENSG00000182985_at	-1.79253	0.741175	2.44604	CADM1
ENSG00000111666	ENSG00000111666_at	-1.79175	0.685782	2.44604	CHPT1
ENSG00000119285	ENSG00000119285_at	-1.79033	0.722313	2.44604	HEATR1
ENSG00000099901	ENSG00000099901_at	-1.78743	0.633097	2.44604	RANBP1
ENSG00000196517	ENSG00000196517_at	-1.78665	0.565986	2.44604	SLC6A9
ENSG00000069974	ENSG00000069974_at	-1.78529	0.627208	2.44604	RAB27A
ENSG00000131153	ENSG00000131153_at	-1.78354	0.711625	2.44604	GINS2
ENSG00000198056	ENSG00000198056_at	-1.78244	0.662582	2.44604	PRIM1
ENSG00000080608	ENSG00000080608_at	-1.78004	0.678111	2.44604	PUM3
ENSG00000164045	ENSG00000164045_at	-1.77979	0.650687	2.44604	CDC25A
ENSG00000126602	ENSG00000126602_at	-1.77977	0.751593	2.44604	TRAP1
ENSG00000148459	ENSG00000148459_at	-1.77907	0.627303	2.44604	PDSS1
ENSG00000113719	ENSG00000113719_at	-1.77396	0.697692	2.44604	ERGIC1
ENSG00000004779	ENSG00000004779_at	-1.77343	0.650836	2.44604	NDUFAB1
ENSG00000116649	ENSG00000116649_at	-1.77081	0.714759	2.44604	SRM
ENSG00000198431	ENSG00000198431_at	-1.76884	0.685774	2.44604	TXNRD1
ENSG00000138399	ENSG00000138399_at	-1.76881	0.671511	2.44604	FASTKD1
ENSG00000163344	ENSG00000163344_at	-1.75982	0.693304	2.44604	PMVK
ENSG00000145088	ENSG00000145088_at	-1.7592	0.677235	2.44604	EAF2
ENSG00000055130	ENSG00000055130_at	-1.75895	0.744041	2.44604	CUL1
ENSG00000117643	ENSG00000117643_at	-1.75844	0.687889	2.44604	MAN1C1
ENSG00000146263	ENSG00000146263_at	-1.75792	0.674197	2.44604	MMS22L
ENSG00000163281	ENSG00000163281_at	-1.75336	0.708373	2.44604	GNPDA2
ENSG00000219481	ENSG00000219481_at	-1.75235	0.73807	2.44604	NBPF1
ENSG00000099204	ENSG00000099204_at	-1.75152	0.718001	2.44604	ABLIM1
ENSG00000122873	ENSG00000122873_at	-1.75068	0.716956	2.44604	CISD1
ENSG00000050344	ENSG00000050344_at	-1.74592	0.620504	2.44604	NFE2L3
ENSG00000183605	ENSG00000183605_at	-1.74514	0.732497	2.44604	SFXN4
ENSG00000182199	ENSG00000182199_at	-1.74291	0.736204	2.44604	SHMT2
ENSG00000135913	ENSG00000135913_at	-1.74214	0.666867	2.44604	USP37
ENSG00000177542	ENSG00000177542_at	-1.7416	0.69526	2.44604	SLC25A22
ENSG00000082212	ENSG00000082212_at	-1.73748	0.685067	2.44604	ME2
ENSG00000115165	ENSG00000115165_at	-1.73636	0.727364	2.44604	CYTIP
ENSG00000155858	ENSG00000155858_at	-1.73461	0.668872	2.44604	LSM11
ENSG00000166689	ENSG00000166689_at	1.49985	1.35997	4.00131	PLEKHA7
ENSG00000158457	ENSG00000158457_at	1.49966	1.38761	4.00131	TSPAN33
ENSG00000141198	ENSG00000141198_at	1.49883	1.51245	4.00131	TOM1L1
ENSG00000145779	ENSG00000145779_at	1.49699	1.45658	4.00131	TNFAIP8
ENSG00000094631	ENSG00000094631_at	1.49529	1.62734	4.00131	HDAC6
ENSG00000008869	ENSG00000008869_at	1.4929	1.36763	4.00131	HEATR5B
ENSG00000137409	ENSG00000137409_at	1.49235	1.28087	4.00131	MTCH1
ENSG00000139531	ENSG00000139531_at	1.49165	1.38828	4.00131	SUOX
ENSG00000170962	ENSG00000170962_at	1.49019	1.34026	4.00131	PDGFD
ENSG00000157600	ENSG00000157600_at	1.48931	1.49734	4.00131	TMEM164
ENSG00000131171	ENSG00000131171_at	1.48915	1.30924	4.00131	SH3BGRL
ENSG00000198771	ENSG00000198771_at	1.48786	1.39974	4.00131	RCSD1
ENSG00000081019	ENSG00000081019_at	1.48765	1.45342	4.00131	RSBN1
ENSG00000257923	ENSG00000257923_at	1.48298	1.3387	4.00131	CUX1
ENSG00000143367	ENSG00000143367_at	1.48089	1.39921	4.00131	TUFT1
ENSG00000138771	ENSG00000138771_at	1.48034	1.44967	4.00131	SHROOM3
ENSG00000139192	ENSG00000139192_at	1.47844	1.40824	4.00131	TAPBPL
ENSG00000080802	ENSG00000080802_at	1.47844	1.28404	4.00131	CNOT4
ENSG00000197959	ENSG00000197959_at	1.47818	1.39784	4.00131	DNM3
ENSG00000058063	ENSG00000058063_at	1.47641	1.34059	4.00131	ATP11B
ENSG00000167202	ENSG00000167202_at	1.47237	1.30145	4.00131	TBC1D2B
ENSG00000137764	ENSG00000137764_at	1.47135	1.56582	4.00131	MAP2K5
ENSG00000165689	ENSG00000165689_at	1.4699	1.26481	4.00131	SDCCAG3
ENSG00000170310	ENSG00000170310_at	1.46954	1.37943	4.00131	STX8
ENSG00000109680	ENSG00000109680_at	1.468	1.3819	4.00131	TBC1D19
ENSG00000157191	ENSG00000157191_at	1.46791	1.41523	4.00131	NECAP2
ENSG00000148498	ENSG00000148498_at	1.46759	1.38921	4.00131	PARD3
ENSG00000073050	ENSG00000073050_at	1.46757	1.36879	4.00131	XRCC1
ENSG00000163743	ENSG00000163743_at	1.46705	1.43807	4.00131	RCHY1
ENSG00000146425	ENSG00000146425_at	1.46547	1.62018	4.00131	DYNLT1
ENSG00000054267	ENSG00000054267_at	1.46439	1.35946	4.00131	ARID4B
ENSG00000100243	ENSG00000100243_at	1.46392	1.35726	4.00131	CYB5R3
ENSG00000178385	ENSG00000178385_at	1.46321	1.37829	4.00131	PLEKHM3
ENSG00000186591	ENSG00000186591_at	1.46271	1.3184	4.00131	UBE2H
ENSG00000166801	ENSG00000166801_at	1.46261	1.37134	4.00131	FAM111A
ENSG00000014216	ENSG00000014216_at	1.46232	1.38612	4.00131	CAPN1
ENSG00000106070	ENSG00000106070_at	1.46135	1.28435	4.00131	GRB10
ENSG00000164695	ENSG00000164695_at	1.46089	1.45928	4.00131	CHMP4C
ENSG00000186716	ENSG00000186716_at	1.45813	1.39132	4.00131	BCR
ENSG00000042317	ENSG00000042317_at	1.45777	1.41325	4.00131	SPATA7
ENSG00000136152	ENSG00000136152_at	1.45725	1.51688	4.00131	COG3
ENSG00000148814	ENSG00000148814_at	1.4566	1.4646	4.00131	LRRC27
ENSG00000275342	ENSG00000275342_at	1.45207	1.45888	4.00131	PRAG1
ENSG00000135643	ENSG00000135643_at	1.45071	1.45183	4.00131	KCNMB4
ENSG00000125733	ENSG00000125733_at	1.44833	1.32213	4.00131	TRIP10
ENSG00000133142	ENSG00000133142_at	1.44615	1.45033	4.00131	TCEAL4
ENSG00000189159	ENSG00000189159_at	1.44569	1.26038	4.00131	JPT1
ENSG00000105438	ENSG00000105438_at	1.44538	1.42809	4.00131	KDELR1
ENSG00000171621	ENSG00000171621_at	1.44415	1.34757	4.00131	SPSB1
ENSG00000152219	ENSG00000152219_at	1.44396	1.41667	4.00131	ARL14EP
ENSG00000158161	ENSG00000158161_at	1.44315	1.43898	4.00131	EYA3
ENSG00000157796	ENSG00000157796_at	1.44259	1.45831	4.00131	WDR19
ENSG00000130772	ENSG00000130772_at	1.44244	1.32495	4.00131	MED18
ENSG00000148468	ENSG00000148468_at	1.44117	1.33004	4.00131	FAM171A1
ENSG00000018189	ENSG00000018189_at	1.44064	1.41913	4.00131	RUFY3
ENSG00000132694	ENSG00000132694_at	1.43822	1.38331	4.00131	ARHGEF11
ENSG00000107175	ENSG00000107175_at	1.43755	1.44399	4.00131	CREB3
ENSG00000198561	ENSG00000198561_at	1.43648	1.46133	4.00131	CTNND1
ENSG00000099290	ENSG00000099290_at	1.43555	1.36351	4.00131	WASHC2A
ENSG00000077063	ENSG00000077063_at	1.43492	1.54007	4.00131	CTTNBP2
ENSG00000182150	ENSG00000182150_at	1.43444	1.46396	4.00131	ERCC6L2
ENSG00000104812	ENSG00000104812_at	1.43442	1.43883	4.00131	GYS1
ENSG00000136869	ENSG00000136869_at	1.43422	1.53973	4.00131	TLR4
ENSG00000104325	ENSG00000104325_at	1.43413	1.41395	4.00131	DECR1
ENSG00000130724	ENSG00000130724_at	1.43342	1.27822	4.00131	CHMP2A
ENSG00000041880	ENSG00000041880_at	1.43304	1.50365	4.00131	PARP3
ENSG00000185808	ENSG00000185808_at	1.43284	1.31374	4.00131	PIGP
ENSG00000156500	ENSG00000156500_at	1.43274	1.31043	4.00131	FAM122C
ENSG00000156463	ENSG00000156463_at	1.43261	1.40183	4.00131	SH3RF2
ENSG00000100311	ENSG00000100311_at	1.43053	1.31352	4.00131	PDGFB
ENSG00000177200	ENSG00000177200_at	1.42812	1.35003	4.00131	CHD9
ENSG00000116903	ENSG00000116903_at	1.42688	1.32524	4.00131	EXOC8
ENSG00000087274	ENSG00000087274_at	1.42682	1.32467	4.00131	ADD1
ENSG00000156232	ENSG00000156232_at	1.4262	1.40449	4.00131	WHAMM
ENSG00000154767	ENSG00000154767_at	1.42516	1.2774	4.00131	XPC
ENSG00000122966	ENSG00000122966_at	1.42479	1.38116	4.00131	CIT
ENSG00000137752	ENSG00000137752_at	1.42476	1.56231	4.00131	CASP1
ENSG00000156253	ENSG00000156253_at	1.42378	1.33632	4.00131	RWDD2B
ENSG00000048740	ENSG00000048740_at	1.41982	1.33957	4.00131	CELF2
ENSG00000103061	ENSG00000103061_at	1.41815	1.38845	4.00131	SLC7A6OS
ENSG00000136874	ENSG00000136874_at	1.4165	1.30394	4.00131	STX17
ENSG00000128512	ENSG00000128512_at	1.4158	1.36691	4.00131	DOCK4
ENSG00000163558	ENSG00000163558_at	1.41519	1.36388	4.00131	PRKCI
ENSG00000126247	ENSG00000126247_at	1.41475	1.28195	4.00131	CAPNS1
ENSG00000198960	ENSG00000198960_at	1.41222	1.4197	4.00131	ARMCX6
ENSG00000135951	ENSG00000135951_at	1.41058	1.42175	4.00131	TSGA10
ENSG00000173208	ENSG00000173208_at	1.4101	1.36421	4.00131	ABCD2
ENSG00000116260	ENSG00000116260_at	1.40962	1.41399	4.00131	QSOX1
ENSG00000111684	ENSG00000111684_at	1.40944	1.63888	4.00131	LPCAT3
ENSG00000169372	ENSG00000169372_at	1.40844	1.32269	4.00131	CRADD
ENSG00000047249	ENSG00000047249_at	1.40791	1.38811	4.00131	ATP6V1H
ENSG00000122484	ENSG00000122484_at	1.40696	1.30492	4.00131	RPAP2
ENSG00000008441	ENSG00000008441_at	1.405	1.46313	4.00131	NFIX
ENSG00000117592	ENSG00000117592_at	1.40455	1.31237	4.00131	PRDX6
ENSG00000229124	ENSG00000229124_at	1.40447	1.33455	4.00131	VIM-AS1
ENSG00000100578	ENSG00000100578_at	1.40335	1.41707	4.00131	KIAA0586
ENSG00000151422	ENSG00000151422_at	1.40043	1.42107	4.00131	FER
ENSG00000150907	ENSG00000150907_at	1.39934	1.45119	4.00131	FOXO1
ENSG00000172273	ENSG00000172273_at	1.39896	1.49227	4.00131	HINFP
ENSG00000148908	ENSG00000148908_at	1.398	1.3985	4.00131	RGS10
ENSG00000170043	ENSG00000170043_at	1.39693	1.41801	4.00131	TRAPPC1
ENSG00000076321	ENSG00000076321_at	1.39339	1.33126	4.00131	KLHL20
ENSG00000142687	ENSG00000142687_at	1.39122	1.38263	4.00131	KIAA0319L
ENSG00000213676	ENSG00000213676_at	1.39072	1.28731	4.00131	ATF6B
ENSG00000121989	ENSG00000121989_at	1.39026	1.54455	4.00131	ACVR2A
ENSG00000109083	ENSG00000109083_at	1.38997	1.32295	4.00131	IFT20
ENSG00000154265	ENSG00000154265_at	1.38983	1.70972	4.00131	ABCA5
ENSG00000135720	ENSG00000135720_at	1.38975	1.32089	4.00131	DYNC1LI2
ENSG00000137509	ENSG00000137509_at	1.38862	1.31829	4.00131	PRCP
ENSG00000150593	ENSG00000150593_at	1.38716	1.42896	4.00131	PDCD4
ENSG00000183549	ENSG00000183549_at	1.38677	1.5261	4.00131	ACSM5
ENSG00000115694	ENSG00000115694_at	1.38594	1.47718	4.00131	STK25
ENSG00000182197	ENSG00000182197_at	1.38577	1.34715	4.00131	EXT1
ENSG00000120280	ENSG00000120280_at	1.38492	1.53401	4.00131	CXorf21
ENSG00000083097	ENSG00000083097_at	1.3827	1.44398	4.00131	DOPEY1
ENSG00000198818	ENSG00000198818_at	1.38249	1.38398	4.00131	SFT2D1
ENSG00000175662	ENSG00000175662_at	1.38138	1.37297	4.00131	TOM1L2
ENSG00000173281	ENSG00000173281_at	1.38121	1.38546	4.00131	PPP1R3B
ENSG00000185000	ENSG00000185000_at	1.37952	1.34797	4.00131	DGAT1
ENSG00000185989	ENSG00000185989_at	1.37903	1.35628	4.00131	RASA3
ENSG00000185946	ENSG00000185946_at	1.37802	1.38826	4.00131	RNPC3
ENSG00000214941	ENSG00000214941_at	1.37782	1.459	4.00131	ZSWIM7
ENSG00000073849	ENSG00000073849_at	1.37564	1.28808	4.00131	ST6GAL1
ENSG00000182621	ENSG00000182621_at	1.3755	1.27568	4.00131	PLCB1
ENSG00000149292	ENSG00000149292_at	1.37544	1.3062	4.00131	TTC12
ENSG00000236699	ENSG00000236699_at	1.37542	1.4762	4.00131	ARHGEF38
ENSG00000185278	ENSG00000185278_at	1.37527	1.26049	4.00131	ZBTB37
ENSG00000146267	ENSG00000146267_at	1.37465	1.43438	4.00131	FAXC
ENSG00000163633	ENSG00000163633_at	1.37446	1.35307	4.00131	C4orf36
ENSG00000103490	ENSG00000103490_at	1.37378	1.56175	4.00131	PYCARD
ENSG00000132357	ENSG00000132357_at	1.37348	1.36744	4.00131	CARD6
ENSG00000032219	ENSG00000032219_at	1.37278	1.3645	4.00131	ARID4A
ENSG00000141504	ENSG00000141504_at	1.37055	1.40364	4.00131	SAT2
ENSG00000244038	ENSG00000244038_at	1.36999	1.26711	4.00131	DDOST
ENSG00000168036	ENSG00000168036_at	1.36996	1.27281	4.00131	CTNNB1
ENSG00000111331	ENSG00000111331_at	1.36712	1.36684	4.00131	OAS3
ENSG00000169018	ENSG00000169018_at	1.36598	1.34283	4.00131	FEM1B
ENSG00000112763	ENSG00000112763_at	1.36458	1.28746	4.00131	BTN2A1
ENSG00000167615	ENSG00000167615_at	1.36386	1.27841	4.00131	LENG8
ENSG00000171174	ENSG00000171174_at	1.36366	1.36415	4.00131	RBKS
ENSG00000183309	ENSG00000183309_at	1.36359	1.72524	4.00131	ZNF623
ENSG00000100280	ENSG00000100280_at	1.36287	1.3008	4.00131	AP1B1
ENSG00000166762	ENSG00000166762_at	1.36225	1.28846	4.00131	CATSPER2
ENSG00000205336	ENSG00000205336_at	1.36135	1.60933	4.00131	ADGRG1
ENSG00000108733	ENSG00000108733_at	1.3602	1.36236	4.00131	PEX12
ENSG00000114796	ENSG00000114796_at	1.3588	1.55741	4.00131	KLHL24
ENSG00000204977	ENSG00000204977_at	1.35704	1.25496	4.00131	TRIM13
ENSG00000177301	ENSG00000177301_at	1.35679	1.30024	4.00131	KCNA2
ENSG00000168026	ENSG00000168026_at	1.35669	1.39687	4.00131	TTC21A
ENSG00000163312	ENSG00000163312_at	1.35621	1.34306	4.00131	HELQ
ENSG00000155966	ENSG00000155966_at	1.35336	1.41259	4.00131	AFF2
ENSG00000175066	ENSG00000175066_at	-1.73329	0.733078	4.00131	GK5
ENSG00000100105	ENSG00000100105_at	-1.73116	0.702917	4.00131	PATZ1
ENSG00000160124	ENSG00000160124_at	-1.73112	0.716785	4.00131	CCDC58
ENSG00000066697	ENSG00000066697_at	-1.72889	0.606023	4.00131	MSANTD3
ENSG00000120437	ENSG00000120437_at	-1.7233	0.660961	4.00131	ACAT2
ENSG00000164338	ENSG00000164338_at	-1.72242	0.675786	4.00131	UTP15
ENSG00000069011	ENSG00000069011_at	-1.7219	0.733478	4.00131	PITX1
ENSG00000101003	ENSG00000101003_at	-1.72155	0.701208	4.00131	GINS1
ENSG00000099337	ENSG00000099337_at	-1.71923	0.704989	4.00131	KCNK6
ENSG00000172893	ENSG00000172893_at	-1.71565	0.614792	4.00131	DHCR7
ENSG00000117868	ENSG00000117868_at	-1.71072	0.759159	4.00131	ESYT2
ENSG00000197771	ENSG00000197771_at	-1.71015	0.703571	4.00131	MCMBP
ENSG00000122122	ENSG00000122122_at	-1.70829	0.70963	4.00131	SASH3
ENSG00000130725	ENSG00000130725_at	-1.70757	0.722103	4.00131	UBE2M
ENSG00000138035	ENSG00000138035_at	-1.7059	0.702797	4.00131	PNPT1
ENSG00000100060	ENSG00000100060_at	-1.70519	0.742248	4.00131	MFNG
ENSG00000261115	ENSG00000261115_at	-1.70235	0.679479	4.00131	TMEM178B
ENSG00000116815	ENSG00000116815_at	-1.70172	0.752799	4.00131	CD58
ENSG00000165244	ENSG00000165244_at	-1.70032	0.583517	4.00131	ZNF367
ENSG00000156017	ENSG00000156017_at	-1.70022	0.676883	4.00131	CARNMT1
ENSG00000156795	ENSG00000156795_at	-1.69901	0.657363	4.00131	WDYHV1
ENSG00000130726	ENSG00000130726_at	-1.69754	0.703871	4.00131	TRIM28
ENSG00000148798	ENSG00000148798_at	-1.69396	0.690659	4.00131	INA
ENSG00000107937	ENSG00000107937_at	-1.69114	0.621813	4.00131	GTPBP4
ENSG00000063241	ENSG00000063241_at	-1.69091	0.684234	4.00131	ISOC2
ENSG00000149554	ENSG00000149554_at	-1.69022	0.712893	4.00131	CHEK1
ENSG00000205208	ENSG00000205208_at	-1.6855	0.744905	4.00131	C4orf46
ENSG00000073111	ENSG00000073111_at	-1.68501	0.66372	4.00131	MCM2
ENSG00000204954	ENSG00000204954_at	-1.68366	0.672995	4.00131	C12orf73
ENSG00000161980	ENSG00000161980_at	-1.68142	0.68818	4.00131	POLR3K
ENSG00000083857	ENSG00000083857_at	-1.68007	0.684973	4.00131	FAT1
ENSG00000163428	ENSG00000163428_at	-1.67978	0.625247	4.00131	LRRC58
ENSG00000161013	ENSG00000161013_at	-1.67687	0.726234	4.00131	MGAT4B
ENSG00000153574	ENSG00000153574_at	-1.67347	0.674212	4.00131	RPIA
ENSG00000172115	ENSG00000172115_at	-1.67196	0.565688	4.00131	CYCS
ENSG00000128266	ENSG00000128266_at	-1.66734	0.608221	4.00131	GNAZ
ENSG00000138134	ENSG00000138134_at	-1.66547	0.727185	4.00131	STAMBPL1
ENSG00000062282	ENSG00000062282_at	-1.66398	0.66533	4.00131	DGAT2
ENSG00000113356	ENSG00000113356_at	-1.66265	0.680194	4.00131	POLR3G
ENSG00000147536	ENSG00000147536_at	-1.66245	0.636887	4.00131	GINS4
ENSG00000087263	ENSG00000087263_at	-1.66126	0.675894	4.00131	OGFOD1
ENSG00000198015	ENSG00000198015_at	-1.6612	0.710239	4.00131	MRPL42
ENSG00000183011	ENSG00000183011_at	-1.66054	0.702121	4.00131	NAA38
ENSG00000134909	ENSG00000134909_at	-1.65906	0.687127	4.00131	ARHGAP32
ENSG00000113387	ENSG00000113387_at	-1.65819	0.726553	4.00131	SUB1
ENSG00000171208	ENSG00000171208_at	-1.6565	0.629939	4.00131	NETO2
ENSG00000275385	ENSG00000275385_at	-1.6561	0.725606	4.00131	CCL18
ENSG00000276043	ENSG00000276043_at	-1.65603	0.652692	4.00131	UHRF1
ENSG00000142507	ENSG00000142507_at	-1.65356	0.671637	4.00131	PSMB6
ENSG00000166562	ENSG00000166562_at	-1.65228	0.716741	4.00131	SEC11C
ENSG00000100804	ENSG00000100804_at	-1.64981	0.733123	4.00131	PSMB5
ENSG00000102879	ENSG00000102879_at	-1.64756	0.752503	4.00131	CORO1A
ENSG00000170085	ENSG00000170085_at	-1.64159	0.744722	4.00131	SIMC1
ENSG00000155380	ENSG00000155380_at	-1.64005	0.736774	4.00131	SLC16A1
ENSG00000179051	ENSG00000179051_at	-1.63953	0.724117	4.00131	RCC2
ENSG00000059573	ENSG00000059573_at	-1.63899	0.74443	4.00131	ALDH18A1
ENSG00000165474	ENSG00000165474_at	-1.63457	0.72843	4.00131	GJB2
ENSG00000196453	ENSG00000196453_at	-1.63384	0.702321	4.00131	ZNF777
ENSG00000196365	ENSG00000196365_at	-1.63186	0.657273	4.00131	LONP1
ENSG00000256374	ENSG00000256374_at	-1.63182	0.625587	4.00131	PPIAL4D
ENSG00000085415	ENSG00000085415_at	-1.63104	0.671343	4.00131	SEH1L
ENSG00000154518	ENSG00000154518_at	-1.6309	0.758694	4.00131	ATP5G3
ENSG00000104524	ENSG00000104524_at	-1.62557	0.669094	4.00131	PYCR3
ENSG00000141384	ENSG00000141384_at	-1.62485	0.689903	4.00131	TAF4B
ENSG00000092470	ENSG00000092470_at	-1.62269	0.684351	4.00131	WDR76
ENSG00000109762	ENSG00000109762_at	-1.62226	0.71922	4.00131	SNX25
ENSG00000115368	ENSG00000115368_at	-1.62159	0.744488	4.00131	WDR75
ENSG00000133612	ENSG00000133612_at	-1.62063	0.637262	4.00131	AGAP3
ENSG00000166411	ENSG00000166411_at	-1.62056	0.731438	4.00131	IDH3A
ENSG00000163507	ENSG00000163507_at	-1.61945	0.705539	4.00131	KIAA1524
ENSG00000163002	ENSG00000163002_at	-1.61699	0.55657	4.00131	NUP35
ENSG00000148334	ENSG00000148334_at	-1.61491	0.720815	4.00131	PTGES2
ENSG00000165512	ENSG00000165512_at	-1.61472	0.763194	4.00131	ZNF22
ENSG00000136950	ENSG00000136950_at	-1.61343	0.675479	4.00131	ARPC5L
ENSG00000118515	ENSG00000118515_at	-1.61313	0.664197	4.00131	SGK1
ENSG00000104290	ENSG00000104290_at	-1.61229	0.761514	4.00131	FZD3
ENSG00000173145	ENSG00000173145_at	-1.6118	0.652869	4.00131	NOC3L
ENSG00000164180	ENSG00000164180_at	-1.60938	0.740317	4.00131	TMEM161B
ENSG00000106266	ENSG00000106266_at	-1.60787	0.72441	4.00131	SNX8
ENSG00000161547	ENSG00000161547_at	-1.60279	0.659955	4.00131	SRSF2
ENSG00000112208	ENSG00000112208_at	-1.60112	0.642292	4.00131	BAG2
ENSG00000181610	ENSG00000181610_at	-1.60074	0.681314	4.00131	MRPS23
ENSG00000005249	ENSG00000005249_at	-1.5968	0.70078	4.00131	PRKAR2B
ENSG00000120158	ENSG00000120158_at	-1.59569	0.722646	4.00131	RCL1
ENSG00000040199	ENSG00000040199_at	-1.59045	0.748828	4.00131	PHLPP2
ENSG00000026751	ENSG00000026751_at	-1.59019	0.70664	4.00131	SLAMF7
ENSG00000121579	ENSG00000121579_at	-1.58979	0.761756	4.00131	NAA50
ENSG00000077152	ENSG00000077152_at	-1.58905	0.702494	4.00131	UBE2T
ENSG00000133619	ENSG00000133619_at	-1.58892	0.743122	4.00131	KRBA1
ENSG00000105341	ENSG00000105341_at	-1.58864	0.748952	4.00131	ATP5SL
ENSG00000172059	ENSG00000172059_at	-1.58758	0.674756	4.00131	KLF11
ENSG00000166598	ENSG00000166598_at	-1.58721	0.714087	4.00131	HSP90B1
ENSG00000058056	ENSG00000058056_at	-1.58576	0.608236	4.00131	USP13
ENSG00000196890	ENSG00000196890_at	-1.58315	0.70732	4.00131	HIST3H2BB
ENSG00000164109	ENSG00000164109_at	-1.58286	0.694025	4.00131	MAD2L1
ENSG00000106244	ENSG00000106244_at	-1.5808	0.748165	4.00131	PDAP1
ENSG00000077348	ENSG00000077348_at	-1.57506	0.757156	4.00131	EXOSC5
ENSG00000143862	ENSG00000143862_at	-1.57476	0.679701	4.00131	ARL8A
ENSG00000153922	ENSG00000153922_at	-1.57057	0.661331	4.00131	CHD1
ENSG00000110660	ENSG00000110660_at	-1.56957	0.768132	4.00131	SLC35F2
ENSG00000130164	ENSG00000130164_at	-1.56751	0.722386	4.00131	LDLR
ENSG00000109466	ENSG00000109466_at	-1.56631	0.681356	4.00131	KLHL2
ENSG00000164086	ENSG00000164086_at	-1.56494	0.638412	4.00131	DUSP7
ENSG00000184900	ENSG00000184900_at	-1.56386	0.717295	4.00131	SUMO3
ENSG00000205089	ENSG00000205089_at	-1.56251	0.678142	4.00131	CCNI2
ENSG00000182253	ENSG00000182253_at	-1.56123	0.692153	4.00131	SYNM
ENSG00000137880	ENSG00000137880_at	-1.56083	0.734477	4.00131	GCHFR
ENSG00000012660	ENSG00000012660_at	-1.55969	0.749098	4.00131	ELOVL5
ENSG00000198042	ENSG00000198042_at	-1.55842	0.660613	4.00131	MAK16
ENSG00000137501	ENSG00000137501_at	-1.55727	0.612703	4.00131	SYTL2
ENSG00000103342	ENSG00000103342_at	-1.55599	0.743118	4.00131	GSPT1
ENSG00000104691	ENSG00000104691_at	-1.55557	0.700055	4.00131	UBXN8
ENSG00000129173	ENSG00000129173_at	-1.55093	0.635172	4.00131	E2F8
ENSG00000135052	ENSG00000135052_at	-1.54927	0.609181	4.00131	GOLM1
ENSG00000127554	ENSG00000127554_at	-1.54849	0.694384	4.00131	GFER
ENSG00000083520	ENSG00000083520_at	-1.54836	0.731963	4.00131	DIS3
ENSG00000133687	ENSG00000133687_at	-1.54449	0.712782	4.00131	TMTC1
ENSG00000115484	ENSG00000115484_at	-1.54415	0.746635	4.00131	CCT4
ENSG00000177156	ENSG00000177156_at	-1.54331	0.779827	4.00131	TALDO1
ENSG00000165732	ENSG00000165732_at	-1.53877	0.691344	4.00131	DDX21

## Sheet: Table S6
Table S6. Genes significantly deregulated in MM.1S cells with PIM447 treatment compared to untreated control cells.
Gene ID	Gene Name	Score(d)	Fold Change	q-value(%)	HGNC symbol
ENSG00000145287	ENSG00000145287_at	1.26992	1.80009	0	PLAC8
ENSG00000151012	ENSG00000151012_at	-1.39812	0.50371	0	SLC7A11
ENSG00000135002	ENSG00000135002_at	-1.3066	0.549234	0	RFK
ENSG00000135069	ENSG00000135069_at	-1.11449	0.55135	0	PSAT1

## Sheet: Table S7
Table S7. List of antibodies used for immunoblotting.
Protein	Manufacturer	Catalog #
puromycin	Merck	MABE343
actin	Santa Cruz Biotech.	sc-8432
p-4EBP1 (Thr37/46)	Cell Signaling	2855
4EBP1	Cell Signaling	9644
p-S6RP	Cell Signaling	2211
S6RP	Cell Signaling	2217
α-tubulin	CALBIOCHEM	CP06
eIF4E	Cell Signaling	2067
c-Myc (WB)	Cell Signaling	5605
c-Myc (IHC)	Abcam	ab32072
p-c-Myc	Cell Signaling	13748
IRF4	Santa Cruz Biotech.	SC-6059
Cyclin D2	Cell Signaling	3741
CDK4	Cell Signaling	12790
Rb	Cell Signaling	9313
calnexin	Santa Cruz Biotech.	SC-23954
Mouse IgG, HRP-linked	GE Healthcare	NA931
Rabbit IgG, HRP-linked	GE Healthcare	NA934
donkey anti-goat IgG-HRP	Santa Cruz Biotech.	sc-2020

## Sheet: Table S8
Table S8. TaqMan Gene Expression Assays from Thermo Fisher Scientific
Gene	Reference
MYC	Hs00153408_m1
CDK4	Hs00364847
CCND2	Hs00153380_m1
PFKM	Hs01075411_m1
PGK1	Hs00943178_g1
ACACA	Hs01046047_m1
RNA18S5	Hs03928990_g1
IRF4	Hs00180031_m1
